# Supplementary material for: Structure reinvestigation of α-, β- and γ-In2S3
Source: Acta Crystallogr B Struct Sci Cryst Eng Mater. 2016 May 26;72(Pt 3):410–5. doi: 10.1107/S2052520616007058 (PMC4886618; doi:10.1107/S2052520616007058)
Supplement: Supplementary file 1 [file b-72-00410-sup1.cif]

##############################################################################
#                                                                            #
# This CIF contains the data in a paper accepted for publication in          #
# Acta Crystallographica Section B. It conforms to the requirements of       #
# Notes for Authors for Acta Crystallographica Section B, and has been       #
# peer reviewed under the auspices of the IUCr Commission on Journals.       #
#                                                                            #
# Full details of the Crystallographic Information File format               #
# are given in the paper "The Crystallographic Information File (CIF):       #
# a New Standard Archive File for Crystallography" by S. R. Hall, F. H.      #
# Allen and I. D. Brown [Acta Cryst. (1991), A47, 655-685].                  #
#                                                                            #
# The current version of the core CIF dictionary is obtainable from          #
# ftp://ftp.iucr.org/pub/cif_core.dic.                                       #
#                                                                            #
# Software is freely available for graphical display of the structure(s)     #
# in this CIF. For information consult the CIF software page                 #
# http://www.iucr.org/resources/cif/software.                                #
#                                                                            #
# This file may be used for bona fide research purposes within the           #
# scientific community so long as proper attribution is given to the journal # 
# article from which it was obtained.                                        #
#                                                                            #
##############################################################################
##############################################################################
###      FullProf-generated CIF output file  (version: May 2011)           ###
###      Template of CIF submission form for structure report              ###
##############################################################################
 
# This file has been generated using FullProf.2k taking one example of 
# structure report provided by Acta Cryst. It is given as a 'template' with 
# filled structural items. Many other items are left unfilled and it is the  
# responsibility of the user to properly fill or suppress them. In principle 
# all question marks '?' should be replaced by the appropriate text or 
# numerical value depending on the kind of CIF item. 
# See the document: cif_core.dic (URL: http://www.iucr.org) for details. 
 
# Please notify any error or suggestion to: 
#           Juan Rodriguez-Carvajal (jrc@ill.eu)
# Improvements will be progressively added as needed.
 
#=============================================================================
data_global


_publ_section_keywords
;
In2S3, tetragonal, cubic, trigonal, powder diffraction, XRD, indium sulphide,
;
#Added by publCIF

#=============================================================================
 
# PROCESSING SUMMARY (IUCr Office Use Only)
 
_journal_data_validation_number      ?
 
_journal_date_recd_electronic     2016-01-27
_journal_date_to_coeditor            ?
_journal_date_from_coeditor       2016-04-26
_journal_date_accepted            2016-04-26
_journal_date_printers_first      2016-04-27
_journal_date_printers_final         ?
_journal_date_proofs_out          2016-05-06
_journal_date_proofs_in           2016-05-13
_journal_coeditor_name               ?
_journal_coeditor_code            YB5011
_journal_paper_doi    10.1107/S2052520616007058
_journal_coeditor_notes
?
_journal_techeditor_code          B160705
_journal_techeditor_notes
?
_journal_coden_ASTM               ASBSDK
_journal_name_full                'Acta Crystallographica, Section B'
_journal_year                     2016
_journal_volume                   72
_journal_issue                    03
_journal_page_first               410
_journal_page_last                415
_journal_paper_category          FA
_journal_suppl_publ_number           ?
_journal_suppl_publ_pages            ?
 
#=============================================================================
 
# 1. SUBMISSION DETAILS
 
_publ_contact_author_name           "Paul Pistor"
_publ_contact_author_address        IREC   
_publ_contact_author_email          ppistor@irec.cat
_publ_contact_author_fax             ?
_publ_contact_author_phone           ?
 
_publ_contact_letter	?
 
_publ_requested_journal              "Acta Crystallographica"
_publ_requested_coeditor_name        ?
_publ_requested_category             ?   # Acta C: one of CI/CM/CO/FI/FM/FO
 
 
# Definition of non standard CIF items (Reliability indices used in FULLPROF) 
 
loop_ 
_publ_manuscript_incl_extra_item
_publ_manuscript_incl_extra_info
_publ_manuscript_incl_extra_defn
#      Name                               Explanation                 Standard?
#     ------                              -----------                 ---------
 '_pd_proc_ls_prof_cR_factor'    'Prof. R-factor CORRECTED for background'   no
 '_pd_proc_ls_prof_cwR_factor'   'wProf.R-factor CORRECTED for background'   no
 '_pd_proc_ls_prof_cwR_expected' 'wProf.Expected CORRECTED for background'   no
 '_pd_proc_ls_prof_chi2'         'Chi-square for all considered points'      no
 '_pd_proc_ls_prof_echi2'        'Chi-2 for points with Bragg contribution'  no
#=============================================================================
 
# 3. TITLE AND AUTHOR LIST
 
_publ_section_title
;
"Crystal structure reinvestigation of alpha-, beta- and gamma-In2S3"
;
_publ_section_title_footnote
.
 
# The loop structure below should contain the names and addresses of all 
# authors, in the required order of publication. Repeat as necessary.
 
loop_
_publ_author_name
_publ_author_address
_publ_author_footnote
_publ_author_email
'Pistor, Paul'
;
Helmholtz-Zentrum Berlin,
Germany
;
;
currently working at IREC, Catalonia Institute for Energy Research, Barcelona,
Spain
;
;
ppistor@irec.cat
;
'Lehmann, Sebastian'
;
Solid State Physics, Lund University,
Sweden
;
.
.
'Merino \'Alvarez, Jose M.'
;
Universidad Autonoma de Madrid, Madrid,
Spain
;
.
.
'Le\'on, M\'aximo'
;
Universidad Autonoma de Madrid, Madrid,
Spain
;
.
.
'Michiel, Marco di'
;
ESRF - The European Synchrotron, Grenoble,
France
;
.
.
'Schorr, Susan'
;
Helmholtz-Zentrum Berlin,
Germany
;
.
.
'Klenk, Reiner'
;
Helmholtz-Zentrum Berlin,
Germany
;
.
.


 
#=============================================================================
 
# 4. TEXT
 
_publ_section_synopsis
;
We report on high resolution structure analysis of In2S3 powder with
monochromatic synchrotron light in the temperature range between 300K and
1300K. Three modifications could be identified with the two phase transitions
taken place at 717 K and above 1049 K. Crystal structure parameters and their
temperature dependence for all three phases are extracted from the diffraction
data by Rietveld refinement.
;

_publ_section_abstract
;
Semiconducting indium sulfide (In2S3) has recently attracted considerable
attention as buffer material in the field of thin film photovoltaics. Compared
to this growing interest, however, detailed characterisations of the crystal
structure of this material are rather scarce and controversial. In order
to close this gap, we have carried out an reinvestigation of the crystal
structure of this material with an in-situ X-ray diffraction study as a
function of temperature using monochromatic synchrotron radiation. For the
purpose of this study, high quality polycrystalline In2S3 material with
nominally stoichiometric composition was synthesized at high temperatures.
We found three modifications of In2S3 in the temperature range between
300 K and 1300 K, with structural phase transitions at temperatures of
717 K and above 1049 K. 
By Rietveld refinement we extracted the crystal structure data and the
temperature coefficients of the lattice constants for all three phases,
including a high temperature trigonal gamma
-In2S3 modification.
;
          
_publ_section_exptl_prep      # Details of the preparation of the sample(s)
                              # should be given here. 
;
Indium sulphide was synthesized by heating weighted stoichiometric amounts of
sulphur and indium in evacuated quartz ampoules. Source materials were indium
granulate (>99.999% purity) and sulphur flakes (>99.999\\ purity). An excess
of 4 atomic percent of S was provided for two reasons: a) To account for
sulphur losses during the preparation. b) The excess sulphur is not
incorporated into the crystal structure according to the phase diagram [1].
The weighted source materials were placed in a graphite boat and placed in a
quartz glass ampoule, evacuated (<10\^(-3) mbar) and sealed. The ampoule was
placed in a two-zone oven and heated above 1373 K for 24 h to enable the
complete sulfurisation of the indium and to melt the built indium sulphide. To
assure that the complete phase transitions could take place, the ampoule was
then kept at 1073 K for 2 days, at 873 K for 2 days and at 673 K for 4 days.
The synthesized indium sulphide was manually ground in a mortar before XRD
measurements and had a brick red appearance.
;

_publ_section_exptl_refinement
;
For the diffraction measurement, ground indium sulphide powder was sealed in an
quartz ampoule. The XRD measurements were performed at the ESRF, the European
Synchrotron, Grenoble, France at the beamline ID15B using monochromatic high
energy synchrotron light with a wavelength of 0.14276 Angstrom .
Refinement was done with the Fulprof Programm.
;

_publ_section_references
;
Goedecke, T. & Schubert, K. (1985). "On the phase diagram InS(m)", Zeitschrift
<i>FUER</i> Metallkunde, vol. 76, p. 358.
;

_publ_section_figure_captions
;

;

_publ_section_acknowledgements
;
Partial financial support for this work by the European Commission under
contract number FP-6-019757 (LARCIS) and grant agreement number GA 625840
(JumpKEST) as well as by the DAAD within the PPP-program Acciones Integradas
Hispano-Alemanas under the Contract No. 314-Al-e-dr (HA2006-0025 spanish
reference) is gratefully acknowledged. The authors are also grateful to ESRF -
The European Synchrotron, Grenoble, France for the provision of beamtime.
;

 
#=============================================================================
 
#=============================================================================
# If more than one structure is reported, the remaining sections should be 
# completed per structure. For each data set, replace the '?' in the
# data_? line below by a unique identifier.
 
data_TetragonalIn2S3           
_database_code_depnum_ccdc_archive 'CCDC 1476600'
_publcif_datablock.id '{c018d35f-e0f8-4348-973c-0263efb0949c}'
 
#=============================================================================
 
# 5. CHEMICAL DATA
 
_chemical_name_systematic
?
_chemical_name_common             'Indium Sulphide'
_chemical_formula_moiety          ?
_chemical_formula_structural      ?
_chemical_formula_analytical      ?
_chemical_formula_iupac           'In2 S3'
_chemical_formula_sum             'In31.14 S48'
_chemical_formula_weight          5115.31
_chemical_melting_point           1323
_chemical_compound_source         ?       # for minerals and 
                                          # natural products
 
loop_
    _atom_type_symbol               
    _atom_type_scat_Cromer_Mann_a1 
    _atom_type_scat_Cromer_Mann_b1 
    _atom_type_scat_Cromer_Mann_a2 
    _atom_type_scat_Cromer_Mann_b2 
    _atom_type_scat_Cromer_Mann_a3 
    _atom_type_scat_Cromer_Mann_b3 
    _atom_type_scat_Cromer_Mann_a4 
    _atom_type_scat_Cromer_Mann_b4 
    _atom_type_scat_Cromer_Mann_c 
    _atom_type_scat_dispersion_real 
    _atom_type_scat_dispersion_imag 
    _atom_type_scat_source          
in+3  19.10450   0.55152  18.11080   6.32470   3.78897  17.35950
       0.00000   0.00000   4.99635  -0.19031   0.49307
International_Tables_for_Crystallography_Vol.C(1991)_Tables_6.1.1.4_and_6.1.1.5
s      6.90530   1.46790   5.20340  22.21510   1.43790   0.25360
       1.58630  56.17200   0.86690  -0.02409   0.00416
International_Tables_for_Crystallography_Vol.C(1991)_Tables_6.1.1.4_and_6.1.1.5
 
#=============================================================================
 
# 6. CRYSTAL DATA
 
_symmetry_cell_setting               'tetragonal'
_symmetry_space_group_name_H-M       'I 41/a m d'
_symmetry_space_group_name_Hall      '-I 4bd 2'
 
loop_
    _symmetry_equiv_pos_as_xyz   #<--must include 'x,y,z'
'x,y,z'
'-y+1/4,x+3/4,z+1/4'
'-x+1/2,-y,z+1/2'
'y+1/4,-x+1/4,z+3/4'
'-x,y,z'
'y+3/4,x+3/4,z+1/4'
'x+1/2,-y,z+1/2'
'-y+3/4,-x+1/4,z+3/4'
'-x,-y,-z'
'y+3/4,-x+1/4,-z+3/4'
'x+1/2,y,-z+1/2'
'-y+3/4,x+3/4,-z+1/4'
'x,-y,-z'
'-y+1/4,-x+1/4,-z+3/4'
'-x+1/2,y,-z+1/2'
'y+1/4,x+3/4,-z+1/4'
'x+1/2,y+1/2,z+1/2'
'-y+3/4,x+1/4,z+3/4'
'-x,-y+1/2,z'
'y+3/4,-x+3/4,z+1/4'
'-x+1/2,y+1/2,z+1/2'
'y+1/4,x+1/4,z+3/4'
'x,-y+1/2,z'
'-y+1/4,-x+3/4,z+1/4'
'-x+1/2,-y+1/2,-z+1/2'
'y+1/4,-x+3/4,-z+1/4'
'x,y+1/2,-z'
'-y+1/4,x+1/4,-z+3/4'
'x+1/2,-y+1/2,-z+1/2'
'-y+3/4,-x+3/4,-z+1/4'
'-x,y+1/2,-z'
'y+3/4,x+1/4,-z+3/4'
 
_cell_length_a                       7.6231(4)
_cell_length_b                       7.6231(4)
_cell_length_c                       32.358(3)
_cell_angle_alpha                    90.00000
_cell_angle_beta                     90.00000
_cell_angle_gamma                    90.00000
_cell_volume                         1880.4(2)
_cell_formula_units_Z                1
_cell_measurement_theta_min 	     0.05950
_cell_measurement_theta_max 	     13.59810
_cell_measurement_reflns_used	     231
_cell_measurement_temperature        309
_cell_special_details
?
# The next three fields give the specimen dimensions in mm.  The equatorial
# plane contains the incident and diffracted beam.
 
_pd_spec_size_axial               ?       # perpendicular to 
                                          # equatorial plane
_pd_spec_size_equat               ?       # parallel to 
                                          # scattering vector
                                          # in transmission
_pd_spec_size_thick               ?       # parallel to 
                                          # scattering vector
                                          # in reflection
 
# The next five fields are character fields that describe the specimen.
 
_pd_spec_mounting                         # This field should be
                                          # used to give details of the 
                                          # container.
?
_pd_spec_mount_mode               ?       # options are 'reflection'
                                          # or 'transmission'
_pd_spec_shape                    cylinder       # options are 'cylinder' 
                                          # 'flat_sheet' or 'irregular'
_pd_char_particle_morphology      ?
_pd_char_colour                   ?       # use ICDD colour descriptions
 
# The following three fields describe the preparation of the specimen.
# The cooling rate is in K/min.  The pressure at which the sample was 
# prepared is in kPa.  The temperature of preparation is in K.        
 
_pd_prep_cool_rate                ?
_pd_prep_pressure                 ?
_pd_prep_temperature              1373
 
# The next four fields are normally only needed for transmission experiments.
 
_exptl_absorpt_coefficient_mu        ?
_exptl_absorpt_correction_type       ?
_exptl_absorpt_process_details       ?
_exptl_absorpt_correction_T_min      ?
_exptl_absorpt_correction_T_max      ?
 
#=============================================================================
 
# 7. EXPERIMENTAL DATA
 
_exptl_special_details ?
_exptl_crystal_colour colourless
 
# The following item is used to identify the equipment used to record 
# the powder pattern when the diffractogram was measured at a laboratory 
# other than the authors' home institution, e.g. when neutron or synchrotron
# radiation is used.
 
_pd_instr_location
'ESRF, Grenoble, France'
_pd_calibration_special_details           # description of the method used
                                          # to calibrate the instrument
?
 
_diffrn_ambient_temperature          309
_diffrn_source              'synchrotron radiation' 
_diffrn_radiation_type      synchrotron
_diffrn_source_target       ? # Put here the chemical symbol of the anode
_diffrn_radiation_wavelength       0.14276
_diffrn_radiation_monochromator      ?
_diffrn_measurement_device_type      'Beamline ID 15B at ESRF'
_diffrn_measurement_method           ?
_diffrn_detector_area_resol_mean     ? # Not in version 2.0.1
_diffrn_detector                     Pixium4700
_diffrn_detector_type                ? # make or model of detector
_pd_meas_scan_method      ?   # options are 'step', 'cont',
                              # 'tof', 'fixed' or
                              # 'disp' (= dispersive)
_pd_meas_special_details
?
 
#  The following four items give details of the measured (not processed)
#  powder pattern.  Angles are in degrees.
 
_pd_meas_number_of_points         1624
_pd_meas_2theta_range_min         0.05950
_pd_meas_2theta_range_max         13.59810
_pd_meas_2theta_range_inc         0.008347
 
#=============================================================================
 
# 8. REFINEMENT DATA

# The following R-factors are expressed in absolute values, not in percentage.
# (The standard Fullprof output values have been divided by 100.) 
 
_refine_special_details
?
 
# Use the next field to give any special details about the fitting of the
# powder pattern.
 
_pd_proc_ls_special_details
?
 
# The next three items are given as text.
 
_pd_proc_ls_profile_function      ?
_pd_proc_ls_background_function   ?
_pd_proc_ls_pref_orient_corr
?
 
#  The following profile R-factors are NOT CORRECTED for background
#  The sum is extended to all non-excluded points.
#  These are the current CIF standard
 
_pd_proc_ls_prof_R_factor                0.021638
_pd_proc_ls_prof_wR_factor               0.031313
_pd_proc_ls_prof_wR_expected             0.009688
 
#  The following profile R-factors are CORRECTED for background
#  The sum is extended to all non-excluded points.
#  These items are not in the current CIF standard, but are defined above
 
_pd_proc_ls_prof_cR_factor                0.040989
_pd_proc_ls_prof_cwR_factor               0.049352
_pd_proc_ls_prof_cwR_expected             0.015269
 
#  The following items are not in the CIF standard, but are defined above
 
_pd_proc_ls_prof_chi2                10.4474
_pd_proc_ls_prof_echi2               10.4474
 
#  Items related to LS refinement
 
_refine_ls_R_I_factor                 0.013751
_refine_ls_number_reflns                  1352
_refine_ls_number_parameters                50
_refine_ls_number_restraints                 1
_refine_ls_goodness_of_fit_all 		3.2326
_refine_ls_shift/su_max 		0.002
 
# The following four items apply to angular dispersive measurements.
# 2theta minimum, maximum and increment (in degrees) are for the 
# intensities used in the refinement.
 
_pd_proc_2theta_range_min                0.0595
_pd_proc_2theta_range_max               13.5981
_pd_proc_2theta_range_inc              0.008347
_pd_proc_wavelength                    0.142760
 
_pd_block_diffractogram_id         ppins_113_10002_counts  
                                     # The id used for the block containing
                                     # the powder pattern profile (section 11)
 
# Give appropriate details in the next two text fields.
 
_pd_proc_info_excluded_regions    2
_pd_proc_info_data_reduction      ?
 
# The following items are used to identify the programs used.
 
_computing_data_collection           ?
_computing_structure_solution        ?
_computing_structure_refinement      FULLPROF
_computing_molecular_graphics        ?
_computing_publication_material      ?
 
#=============================================================================
 
# 9. ATOMIC COORDINATES AND DISPLACEMENT PARAMETERS
 
loop_
    _atom_site_label
    _atom_site_fract_x
    _atom_site_fract_y
    _atom_site_fract_z
    _atom_site_U_iso_or_equiv
    _atom_site_occupancy
    _atom_site_type_symbol
 S1  0.00000 -0.005(2)  0.2513(7)  0.013(4)  1.00000  s   
 S2  0.00000  0.008(2)  0.0777(7)  0.016(4)  1.00000  s   
 S3  0.00000  0.020(2)  0.4133(7)  0.015(3)  1.00000  s   
 In1  0.00000  0.25000  0.20459(11)  0.0097(8)  0.973(6)  in
 In2  0.00000  0.00000  0.00000  0.0143(15)  0.972(7)  in
 In3  0.00000 -0.0196(3)  0.33273(12)  0.0111(10)  0.974(6)  in
    
 
# Note: if the displacement parameters were refined anisotropically
# the U matrices should be given as for single-crystal studies.
 
#=============================================================================
 
# 10. DISTANCES AND ANGLES / MOLECULAR GEOMETRY 
 
_geom_special_details                ?
 
loop_
   _geom_bond_atom_site_label_1
   _geom_bond_atom_site_label_2
   _geom_bond_distance
   _geom_bond_site_symmetry_2
   _geom_bond_publ_flag
S1    In1   2.462(19)     1_555 ?
S1    In2   2.669(11)     2_545 ?
S1    In2   2.669(11)     6_445 ?
S1    In3   2.64(2)       1_555 ?
S2    In2   2.51(2)       1_555 ?
S2    In3   2.552(11)     4_554 ?
S2    In3   2.552(11)     8_454 ?
S3    In1   2.454(18)     2_545 ?
S3    In3   2.62(2)       1_555 ?
S3    In3   2.705(10)    10_455 ?
S3    In3   2.705(10)    14_555 ?
In1   S1    2.462(19)     1_555 ?
In1   S1    2.462(19)    19_555 ?
In1   S3    2.454(12)     4_554 ?
In1   S3    2.454(12)     8_454 ?
In2   S1    2.669(11)     4_554 ?
In2   S1    2.669(11)     8_454 ?
In2   S1    2.669(11)    12_445 ?
In2   S1    2.669(11)    16_545 ?
In2   S2    2.51(2)       1_555 ?
In2   S2    2.51(2)       9_555 ?
In3   S1    2.64(2)       1_555 ?
In3   S2    2.552(11)     2_545 ?
In3   S2    2.552(11)     6_445 ?
In3   S3    2.62(2)       1_555 ?
In3   S3    2.705(12)    10_455 ?
In3   S3    2.705(12)    14_555 ?

loop_
   _geom_angle_atom_site_label_1
   _geom_angle_atom_site_label_2
   _geom_angle_atom_site_label_3
   _geom_angle
   _geom_angle_site_symmetry_1
   _geom_angle_site_symmetry_3
   _geom_angle_publ_flag
 In1  S1   In2   122.9(5)       1_555    2_545 ?
 In1  S1   In2   122.9(5)       1_555    6_445 ?
 In1  S1   In3   130.3(7)       1_555    1_555 ?
 In2  S1   In2   91.1(3)        2_545    6_445 ?
 In2  S1   In3   89.2(6)        2_545    1_555 ?
 In2  S1   In3   89.2(6)        6_445    1_555 ?
 In2  S2   In3   94.7(6)        1_555    4_554 ?
 In2  S2   In3   94.7(6)        1_555    8_454 ?
 In3  S2   In3   87.0(4)        4_554    8_454 ?
 In1  S3   In3   116.4(7)       2_545    1_555 ?
 In1  S3   In3   121.2(5)       2_545   10_455 ?
 In1  S3   In3   121.2(5)       2_545   14_555 ?
 In3  S3   In3   97.0(6)        1_555   10_455 ?
 In3  S3   In3   97.0(6)        1_555   14_555 ?
 In3  S3   In3   98.9(3)       10_455   14_555 ?
 S1   In1  S1    104.3(10)      1_555   19_555 ?
 S1   In1  S3    109.5(11)      1_555    4_554 ?
 S1   In1  S3    109.5(11)      1_555    8_454 ?
 S1   In1  S3    109.5(11)     19_555    4_554 ?
 S1   In1  S3    109.5(11)     19_555    8_454 ?
 S3   In1  S3    114.0(4)       4_554    8_454 ?
 S1   In2  S1    88.8(3)        4_554    8_454 ?
 S1   In2  S1    180.0(7)       4_554   12_445 ?
 S1   In2  S1    91.2(7)        4_554   16_545 ?
 S1   In2  S2    88.1(9)        4_554    1_555 ?
 S1   In2  S2    91.9(10)       4_554    9_555 ?
 S1   In2  S1    91.2(7)        8_454   12_445 ?
 S1   In2  S1    180.0(7)       8_454   16_545 ?
 S1   In2  S2    88.1(9)        8_454    1_555 ?
 S1   In2  S2    91.9(10)       8_454    9_555 ?
 S1   In2  S1    88.8(3)       12_445   16_545 ?
 S1   In2  S2    91.9(10)      12_445    1_555 ?
 S1   In2  S2    88.1(9)       12_445    9_555 ?
 S1   In2  S2    91.9(10)      16_545    1_555 ?
 S1   In2  S2    88.1(9)       16_545    9_555 ?
 S2   In2  S2    180.0(16)      1_555    9_555 ?
 S1   In3  S2    88.0(9)        1_555    2_545 ?
 S1   In3  S2    88.0(9)        1_555    6_445 ?
 S1   In3  S3    171.0(16)      1_555    1_555 ?
 S1   In3  S3    90.9(10)       1_555   10_455 ?
 S1   In3  S3    90.9(10)       1_555   14_555 ?
 S2   In3  S2    92.6(3)        2_545    6_445 ?
 S2   In3  S3    98.2(10)       2_545    1_555 ?
 S2   In3  S3    174.0(8)       2_545   10_455 ?
 S2   In3  S3    93.3(8)        2_545   14_555 ?
 S2   In3  S3    98.2(10)       6_445    1_555 ?
 S2   In3  S3    93.3(8)        6_445   10_455 ?
 S2   In3  S3    174.0(8)       6_445   14_555 ?
 S3   In3  S3    82.3(9)        1_555   10_455 ?
 S3   In3  S3    82.3(9)        1_555   14_555 ?
 S3   In3  S3    80.8(4)       10_455   14_555 ?
 
loop_
_geom_torsion_atom_site_label_1 
_geom_torsion_atom_site_label_2 
_geom_torsion_atom_site_label_3 
_geom_torsion_atom_site_label_4 
_geom_torsion_site_symmetry_1   
_geom_torsion_site_symmetry_2   
_geom_torsion_site_symmetry_3   
_geom_torsion_site_symmetry_4   
_geom_torsion                   
_geom_torsion_publ_flag         
?   ?   ?   ?   ?   ?   ?   ?   ?   ?
 
loop_
_geom_hbond_atom_site_label_D 
_geom_hbond_atom_site_label_H 
_geom_hbond_atom_site_label_A 
_geom_hbond_site_symmetry_D   
_geom_hbond_site_symmetry_H   
_geom_hbond_site_symmetry_A   
_geom_hbond_distance_DH       
_geom_hbond_distance_HA       
_geom_hbond_distance_DA       
_geom_hbond_angle_DHA         
_geom_hbond_publ_flag         
?   ?   ?   ?   ?   ?   ?   ?   ?   ?   ?
 
#=============================================================================

# start Validation Reply Form
_vrf_PLAT113_TetragonalIn2S3
;
PROBLEM: ADDSYM Suggests Possible Pseudo/New  Space Group     P4/mmm Check 
RESPONSE: We believe this is an artefact in the CheckCIF procedure, as for
marginal changes in the occupancy of the In1 atom this error is not displayed
anymore.
;
# end Validation Reply Form


#=============================================================================
# Additional structures (last six sections and associated data_? identifiers) 
# may be added at this point.                                                 
#=============================================================================
 
#=============================================================================
# If more than one structure is reported, the remaining sections should be 
# completed per structure. For each data set, replace the '?' in the
# data_? line below by a unique identifier.
 
data_CubicIn2S3                   
_publcif_datablock.id '{b60f3aad-3610-430a-9c7a-0cc365762f9d}'
 
#=============================================================================
 
# 5. CHEMICAL DATA
 
_chemical_name_systematic
?
_chemical_name_common             'Indium Sulphide'
_chemical_formula_moiety          ?
_chemical_formula_structural      ?
_chemical_formula_analytical      ?
_chemical_formula_iupac           'In2 S3'
_chemical_formula_sum             'In20.77 S32'
_chemical_formula_weight          3408.76
_chemical_melting_point           1323
_chemical_compound_source         ?       # for minerals and 
                                          # natural products
 
loop_
    _atom_type_symbol               
    _atom_type_scat_Cromer_Mann_a1 
    _atom_type_scat_Cromer_Mann_b1 
    _atom_type_scat_Cromer_Mann_a2 
    _atom_type_scat_Cromer_Mann_b2 
    _atom_type_scat_Cromer_Mann_a3 
    _atom_type_scat_Cromer_Mann_b3 
    _atom_type_scat_Cromer_Mann_a4 
    _atom_type_scat_Cromer_Mann_b4 
    _atom_type_scat_Cromer_Mann_c 
    _atom_type_scat_dispersion_real 
    _atom_type_scat_dispersion_imag 
    _atom_type_scat_source          
in+3  19.10450   0.55152  18.11080   6.32470   3.78897  17.35950
       0.00000   0.00000   4.99635  -0.19031   0.49307
International_Tables_for_Crystallography_Vol.C(1991)_Tables_6.1.1.4_and_6.1.1.5
s      6.90530   1.46790   5.20340  22.21510   1.43790   0.25360
       1.58630  56.17200   0.86690  -0.02409   0.00416
International_Tables_for_Crystallography_Vol.C(1991)_Tables_6.1.1.4_and_6.1.1.5
 
#=============================================================================
 
# 6. CRYSTAL DATA
 
_symmetry_cell_setting               'cubic'
_symmetry_space_group_name_H-M       'F d -3 m'
_symmetry_space_group_name_Hall      '-F 4vw 2vw 3'
 
loop_
    _symmetry_equiv_pos_as_xyz   #<--must include 'x,y,z'
'x,y,z'
'x,-y+1/4,-z+1/4'
'-x+1/4,y,-z+1/4'
'-x+1/4,-y+1/4,z'
'y,z,x'
'-y+1/4,-z+1/4,x'
'y,-z+1/4,-x+1/4'
'-y+1/4,z,-x+1/4'
'z,x,y'
'-z+1/4,x,-y+1/4'
'-z+1/4,-x+1/4,y'
'z,-x+1/4,-y+1/4'
'y,x,z'
'-y+1/4,x,-z+1/4'
'y,-x+1/4,-z+1/4'
'-y+1/4,-x+1/4,z'
'z,y,x'
'-z+1/4,-y+1/4,x'
'-z+1/4,y,-x+1/4'
'z,-y+1/4,-x+1/4'
'x,z,y'
'x,-z+1/4,-y+1/4'
'-x+1/4,-z+1/4,y'
'-x+1/4,z,-y+1/4'
'-x,-y,-z'
'-x,y+3/4,z+3/4'
'x+3/4,-y,z+3/4'
'x+3/4,y+3/4,-z'
'-y,-z,-x'
'y+3/4,z+3/4,-x'
'-y,z+3/4,x+3/4'
'y+3/4,-z,x+3/4'
'-z,-x,-y'
'z+3/4,-x,y+3/4'
'z+3/4,x+3/4,-y'
'-z,x+3/4,y+3/4'
'-y,-x,-z'
'y+3/4,-x,z+3/4'
'-y,x+3/4,z+3/4'
'y+3/4,x+3/4,-z'
'-z,-y,-x'
'z+3/4,y+3/4,-x'
'z+3/4,-y,x+3/4'
'-z,y+3/4,x+3/4'
'-x,-z,-y'
'-x,z+3/4,y+3/4'
'x+3/4,z+3/4,-y'
'x+3/4,-z,y+3/4'
'x+1/2,y+1/2,z'
'x+1/2,-y+3/4,-z+1/4'
'-x+3/4,y+1/2,-z+1/4'
'-x+3/4,-y+3/4,z'
'y+1/2,z+1/2,x'
'-y+3/4,-z+3/4,x'
'y+1/2,-z+3/4,-x+1/4'
'-y+3/4,z+1/2,-x+1/4'
'z+1/2,x+1/2,y'
'-z+3/4,x+1/2,-y+1/4'
'-z+3/4,-x+3/4,y'
'z+1/2,-x+3/4,-y+1/4'
'y+1/2,x+1/2,z'
'-y+3/4,x+1/2,-z+1/4'
'y+1/2,-x+3/4,-z+1/4'
'-y+3/4,-x+3/4,z'
'z+1/2,y+1/2,x'
'-z+3/4,-y+3/4,x'
'-z+3/4,y+1/2,-x+1/4'
'z+1/2,-y+3/4,-x+1/4'
'x+1/2,z+1/2,y'
'x+1/2,-z+3/4,-y+1/4'
'-x+3/4,-z+3/4,y'
'-x+3/4,z+1/2,-y+1/4'
'-x+1/2,-y+1/2,-z'
'-x+1/2,y+1/4,z+3/4'
'x+1/4,-y+1/2,z+3/4'
'x+1/4,y+1/4,-z'
'-y+1/2,-z+1/2,-x'
'y+1/4,z+1/4,-x'
'-y+1/2,z+1/4,x+3/4'
'y+1/4,-z+1/2,x+3/4'
'-z+1/2,-x+1/2,-y'
'z+1/4,-x+1/2,y+3/4'
'z+1/4,x+1/4,-y'
'-z+1/2,x+1/4,y+3/4'
'-y+1/2,-x+1/2,-z'
'y+1/4,-x+1/2,z+3/4'
'-y+1/2,x+1/4,z+3/4'
'y+1/4,x+1/4,-z'
'-z+1/2,-y+1/2,-x'
'z+1/4,y+1/4,-x'
'z+1/4,-y+1/2,x+3/4'
'-z+1/2,y+1/4,x+3/4'
'-x+1/2,-z+1/2,-y'
'-x+1/2,z+1/4,y+3/4'
'x+1/4,z+1/4,-y'
'x+1/4,-z+1/2,y+3/4'
'x+1/2,y,z+1/2'
'x+1/2,-y+1/4,-z+3/4'
'-x+3/4,y,-z+3/4'
'-x+3/4,-y+1/4,z+1/2'
'y+1/2,z,x+1/2'
'-y+3/4,-z+1/4,x+1/2'
'y+1/2,-z+1/4,-x+3/4'
'-y+3/4,z,-x+3/4'
'z+1/2,x,y+1/2'
'-z+3/4,x,-y+3/4'
'-z+3/4,-x+1/4,y+1/2'
'z+1/2,-x+1/4,-y+3/4'
'y+1/2,x,z+1/2'
'-y+3/4,x,-z+3/4'
'y+1/2,-x+1/4,-z+3/4'
'-y+3/4,-x+1/4,z+1/2'
'z+1/2,y,x+1/2'
'-z+3/4,-y+1/4,x+1/2'
'-z+3/4,y,-x+3/4'
'z+1/2,-y+1/4,-x+3/4'
'x+1/2,z,y+1/2'
'x+1/2,-z+1/4,-y+3/4'
'-x+3/4,-z+1/4,y+1/2'
'-x+3/4,z,-y+3/4'
'-x+1/2,-y,-z+1/2'
'-x+1/2,y+3/4,z+1/4'
'x+1/4,-y,z+1/4'
'x+1/4,y+3/4,-z+1/2'
'-y+1/2,-z,-x+1/2'
'y+1/4,z+3/4,-x+1/2'
'-y+1/2,z+3/4,x+1/4'
'y+1/4,-z,x+1/4'
'-z+1/2,-x,-y+1/2'
'z+1/4,-x,y+1/4'
'z+1/4,x+3/4,-y+1/2'
'-z+1/2,x+3/4,y+1/4'
'-y+1/2,-x,-z+1/2'
'y+1/4,-x,z+1/4'
'-y+1/2,x+3/4,z+1/4'
'y+1/4,x+3/4,-z+1/2'
'-z+1/2,-y,-x+1/2'
'z+1/4,y+3/4,-x+1/2'
'z+1/4,-y,x+1/4'
'-z+1/2,y+3/4,x+1/4'
'-x+1/2,-z,-y+1/2'
'-x+1/2,z+3/4,y+1/4'
'x+1/4,z+3/4,-y+1/2'
'x+1/4,-z,y+1/4'
'x,y+1/2,z+1/2'
'x,-y+3/4,-z+3/4'
'-x+1/4,y+1/2,-z+3/4'
'-x+1/4,-y+3/4,z+1/2'
'y,z+1/2,x+1/2'
'-y+1/4,-z+3/4,x+1/2'
'y,-z+3/4,-x+3/4'
'-y+1/4,z+1/2,-x+3/4'
'z,x+1/2,y+1/2'
'-z+1/4,x+1/2,-y+3/4'
'-z+1/4,-x+3/4,y+1/2'
'z,-x+3/4,-y+3/4'
'y,x+1/2,z+1/2'
'-y+1/4,x+1/2,-z+3/4'
'y,-x+3/4,-z+3/4'
'-y+1/4,-x+3/4,z+1/2'
'z,y+1/2,x+1/2'
'-z+1/4,-y+3/4,x+1/2'
'-z+1/4,y+1/2,-x+3/4'
'z,-y+3/4,-x+3/4'
'x,z+1/2,y+1/2'
'x,-z+3/4,-y+3/4'
'-x+1/4,-z+3/4,y+1/2'
'-x+1/4,z+1/2,-y+3/4'
'-x,-y+1/2,-z+1/2'
'-x,y+1/4,z+1/4'
'x+3/4,-y+1/2,z+1/4'
'x+3/4,y+1/4,-z+1/2'
'-y,-z+1/2,-x+1/2'
'y+3/4,z+1/4,-x+1/2'
'-y,z+1/4,x+1/4'
'y+3/4,-z+1/2,x+1/4'
'-z,-x+1/2,-y+1/2'
'z+3/4,-x+1/2,y+1/4'
'z+3/4,x+1/4,-y+1/2'
'-z,x+1/4,y+1/4'
'-y,-x+1/2,-z+1/2'
'y+3/4,-x+1/2,z+1/4'
'-y,x+1/4,z+1/4'
'y+3/4,x+1/4,-z+1/2'
'-z,-y+1/2,-x+1/2'
'z+3/4,y+1/4,-x+1/2'
'z+3/4,-y+1/2,x+1/4'
'-z,y+1/4,x+1/4'
'-x,-z+1/2,-y+1/2'
'-x,z+1/4,y+1/4'
'x+3/4,z+1/4,-y+1/2'
'x+3/4,-z+1/2,y+1/4'
 
_cell_length_a                       10.8315(2)
_cell_length_b                       10.8315(2)
_cell_length_c                       10.8315(2)
_cell_angle_alpha                    90.00000
_cell_angle_beta                     90.00000
_cell_angle_gamma                    90.00000
_cell_volume                         1270.76(4)
_cell_formula_units_Z                1
_cell_measurement_theta_min 	     0.05950
_cell_measurement_theta_max 	     13.60620
_cell_measurement_reflns_used	     61
_cell_measurement_temperature        749
_cell_special_details
?
# The next three fields give the specimen dimensions in mm.  The equatorial
# plane contains the incident and diffracted beam.
 
_pd_spec_size_axial               ?       # perpendicular to 
                                          # equatorial plane
_pd_spec_size_equat               ?       # parallel to 
                                          # scattering vector
                                          # in transmission
_pd_spec_size_thick               ?       # parallel to 
                                          # scattering vector
                                          # in reflection
 
# The next five fields are character fields that describe the specimen.
 
_pd_spec_mounting                         # This field should be
                                          # used to give details of the 
                                          # container.
?
_pd_spec_mount_mode               ?       # options are 'reflection'
                                          # or 'transmission'
_pd_spec_shape                    cylinder       # options are 'cylinder' 
                                          # 'flat_sheet' or 'irregular'
_pd_char_particle_morphology      ?
_pd_char_colour                   ?       # use ICDD colour descriptions
 
# The following three fields describe the preparation of the specimen.
# The cooling rate is in K/min.  The pressure at which the sample was 
# prepared is in kPa.  The temperature of preparation is in K.        
 
_pd_prep_cool_rate                ?
_pd_prep_pressure                 ?
_pd_prep_temperature              ?
 
# The next four fields are normally only needed for transmission experiments.
 
_exptl_absorpt_coefficient_mu        ?
_exptl_absorpt_correction_type       ?
_exptl_absorpt_process_details       ?
_exptl_absorpt_correction_T_min      ?
_exptl_absorpt_correction_T_max      ?
 
#=============================================================================
 
# 7. EXPERIMENTAL DATA
 
_exptl_special_details ?
_exptl_crystal_colour colourless
 
# The following item is used to identify the equipment used to record 
# the powder pattern when the diffractogram was measured at a laboratory 
# other than the authors' home institution, e.g. when neutron or synchrotron
# radiation is used.
 
_pd_instr_location
'ESRF, Grenoble, France'
_pd_calibration_special_details           # description of the method used
                                          # to calibrate the instrument
?
 
_diffrn_ambient_temperature          749
_diffrn_source              'synchrotron radiation' 
_diffrn_radiation_type     synchrotron 
_diffrn_source_target       ? # Put here the chemical symbol of the anode
_diffrn_radiation_wavelength       0.14276 
_diffrn_radiation_monochromator      ?
_diffrn_measurement_device_type      'Beamline ID 15B at ESRF'
_diffrn_measurement_method           ?
_diffrn_detector_area_resol_mean     ? # Not in version 2.0.1
_diffrn_detector                     Pixium4700
_diffrn_detector_type                ? # make or model of detector
_pd_meas_scan_method      ?   # options are 'step', 'cont',
                              # 'tof', 'fixed' or
                              # 'disp' (= dispersive)
_pd_meas_special_details
?
 
#  The following four items give details of the measured (not processed)
#  powder pattern.  Angles are in degrees.
 
_pd_meas_number_of_points         1625
_pd_meas_2theta_range_min         0.05950
_pd_meas_2theta_range_max         13.60620
_pd_meas_2theta_range_inc         0.008347
 
#=============================================================================
 
# 8. REFINEMENT DATA

# The following R-factors are expressed in absolute values, not in percentage.
# (The standard Fullprof output values have been divided by 100.) 
 
_refine_special_details
?
 
# Use the next field to give any special details about the fitting of the
# powder pattern.
 
_pd_proc_ls_special_details
?
 
# The next three items are given as text.
 
_pd_proc_ls_profile_function      ?
_pd_proc_ls_background_function   ?
_pd_proc_ls_pref_orient_corr
?
 
#  The following profile R-factors are NOT CORRECTED for background
#  The sum is extended to all non-excluded points.
#  These are the current CIF standard
 
_pd_proc_ls_prof_R_factor                0.018502
_pd_proc_ls_prof_wR_factor               0.027706
_pd_proc_ls_prof_wR_expected             0.010209
 
#  The following profile R-factors are CORRECTED for background
#  The sum is extended to all non-excluded points.
#  These items are not in the current CIF standard, but are defined above
 
_pd_proc_ls_prof_cR_factor                0.055351
_pd_proc_ls_prof_cwR_factor               0.055342
_pd_proc_ls_prof_cwR_expected             0.020391
 
#  The following items are not in the CIF standard, but are defined above
 
_pd_proc_ls_prof_chi2                 7.3656
_pd_proc_ls_prof_echi2                7.8604
 
#  Items related to LS refinement
 
_refine_ls_R_I_factor                 0.016898
_refine_ls_number_reflns                   186
_refine_ls_number_parameters                68
_refine_ls_number_restraints                 0
_refine_ls_goodness_of_fit_all 		2.8036
_refine_ls_shift/su_max 		0.002
 
# The following four items apply to angular dispersive measurements.
# 2theta minimum, maximum and increment (in degrees) are for the 
# intensities used in the refinement.
 
_pd_proc_2theta_range_min                0.0595
_pd_proc_2theta_range_max               13.6062
_pd_proc_2theta_range_inc              0.008347
_pd_proc_wavelength                    0.142760
 
_pd_block_diffractogram_id        ppins_113_10090_counts
                                     # The id used for the block containing
                                     # the powder pattern profile (section 11)
 
# Give appropriate details in the next two text fields.
 
_pd_proc_info_excluded_regions    2
_pd_proc_info_data_reduction      ?
 
# The following items are used to identify the programs used.
 
_computing_data_collection           ?
_computing_structure_solution        ?
_computing_structure_refinement      FULLPROF
_computing_molecular_graphics        ?
_computing_publication_material      ?
 
#=============================================================================
 
# 9. ATOMIC COORDINATES AND DISPLACEMENT PARAMETERS
 
loop_
    _atom_site_label
    _atom_site_fract_x
    _atom_site_fract_y
    _atom_site_fract_z
    _atom_site_U_iso_or_equiv
    _atom_site_occupancy             
    _atom_site_type_symbol
 s1  0.25638(14)  0.25638(14)  0.25638(14)  0.0347(12)  1.00000  s   
 in1  0.12500  0.12500  0.12500  0.0306(9)  0.640(4)  in
 in2  0.50000  0.50000  0.50000  0.0444(6)  0.978(6)  in 
 
# Note: if the displacement parameters were refined anisotropically
# the U matrices should be given as for single-crystal studies.
 
#=============================================================================
 
# 10. DISTANCES AND ANGLES / MOLECULAR GEOMETRY 
 
_geom_special_details                ?
 
loop_
   _geom_bond_atom_site_label_1
   _geom_bond_atom_site_label_2
   _geom_bond_distance
   _geom_bond_site_symmetry_2
   _geom_bond_publ_flag
s1    in1   2.4648(15)    1_555 ?
s1    in2   2.6406(15)   26_644 ?
s1    in2   2.6406(15)   27_464 ?
s1    in2   2.6406(15)   28_446 ?
in1   s1    2.4648(15)    1_555 ?
in1   s1    2.4648(15)    2_555 ?
in1   s1    2.4648(15)    3_555 ?
in1   s1    2.4648(15)    4_555 ?
in2   s1    2.6406(15)   52_555 ?
in2   s1    2.6406(15)   76_556 ?
in2   s1    2.6406(15)   99_555 ?
in2   s1    2.6406(15)  123_565 ?
in2   s1    2.6406(15)  146_555 ?
in2   s1    2.6406(15)  170_655 ?

loop_
   _geom_angle_atom_site_label_1
   _geom_angle_atom_site_label_2
   _geom_angle_atom_site_label_3
   _geom_angle
   _geom_angle_site_symmetry_1
   _geom_angle_site_symmetry_3
   _geom_angle_publ_flag
 in1  s1   in2   123.14(5)      1_555   26_644 ?
 in1  s1   in2   123.14(5)      1_555   27_464 ?
 in1  s1   in2   123.14(5)      1_555   28_446 ?
 in2  s1   in2   92.96(5)      26_644   27_464 ?
 in2  s1   in2   92.96(5)      26_644   28_446 ?
 in2  s1   in2   92.96(5)      27_464   28_446 ?
 s1   in1  s1    109.47(10)     1_555    2_555 ?
 s1   in1  s1    109.47(10)     1_555    3_555 ?
 s1   in1  s1    109.47(10)     1_555    4_555 ?
 s1   in1  s1    109.47(10)     2_555    3_555 ?
 s1   in1  s1    109.47(10)     2_555    4_555 ?
 s1   in1  s1    109.47(10)     3_555    4_555 ?
 s1   in2  s1    180.00(10)    52_555   76_556 ?
 s1   in2  s1    86.96(8)      52_555   99_555 ?
 s1   in2  s1    93.04(8)      52_555  123_565 ?
 s1   in2  s1    86.96(8)      52_555  146_555 ?
 s1   in2  s1    93.04(8)      52_555  170_655 ?
 s1   in2  s1    93.04(8)      76_556   99_555 ?
 s1   in2  s1    86.96(8)      76_556  123_565 ?
 s1   in2  s1    93.04(8)      76_556  146_555 ?
 s1   in2  s1    86.96(8)      76_556  170_655 ?
 s1   in2  s1    180.00(10)    99_555  123_565 ?
 s1   in2  s1    86.96(8)      99_555  146_555 ?
 s1   in2  s1    93.04(8)      99_555  170_655 ?
 s1   in2  s1    93.04(8)     123_565  146_555 ?
 s1   in2  s1    86.96(8)     123_565  170_655 ?
 s1   in2  s1    180.00(10)   146_555  170_655 ?
 
loop_
_geom_torsion_atom_site_label_1 
_geom_torsion_atom_site_label_2 
_geom_torsion_atom_site_label_3 
_geom_torsion_atom_site_label_4 
_geom_torsion_site_symmetry_1   
_geom_torsion_site_symmetry_2   
_geom_torsion_site_symmetry_3   
_geom_torsion_site_symmetry_4   
_geom_torsion                   
_geom_torsion_publ_flag         
?   ?   ?   ?   ?   ?   ?   ?   ?   ?
 
loop_
_geom_hbond_atom_site_label_D 
_geom_hbond_atom_site_label_H 
_geom_hbond_atom_site_label_A 
_geom_hbond_site_symmetry_D   
_geom_hbond_site_symmetry_H   
_geom_hbond_site_symmetry_A   
_geom_hbond_distance_DH       
_geom_hbond_distance_HA       
_geom_hbond_distance_DA       
_geom_hbond_angle_DHA         
_geom_hbond_publ_flag         
?   ?   ?   ?   ?   ?   ?   ?   ?   ?   ?
 
#=============================================================================
 
# start Validation Reply Form
_vrf_PLAT077_CubicIn2S3
;
PROBLEM: Unitcell contains non-integer number of atoms ..     Please Check
RESPONSE: This is caused by the large amount of natural vacancies in this 
type of structure. 
;
# end Validation Reply Form

#=============================================================================
# Additional structures (last six sections and associated data_? identifiers) 
# may be added at this point.                                                 
#=============================================================================
 
#=============================================================================
# If more than one structure is reported, the remaining sections should be 
# completed per structure. For each data set, replace the '?' in the
# data_? line below by a unique identifier.
 
data_TrigonalIn2S3                
_publcif_datablock.id '{807d0a0b-5d7c-4d00-8a12-d775cfa4925d}'
 
#=============================================================================
 
# 5. CHEMICAL DATA
 
_chemical_name_systematic
?
_chemical_name_common             'Indium Sulphide'
_chemical_formula_moiety          ?
_chemical_formula_structural      ?
_chemical_formula_analytical      ?
_chemical_formula_iupac           'In2 S3'
_chemical_formula_sum             'In1.95 S3'
_chemical_formula_weight          319.85
_chemical_melting_point           1323
_chemical_compound_source         ?       # for minerals and 
                                          # natural products
 
loop_
    _atom_type_symbol               
    _atom_type_scat_Cromer_Mann_a1 
    _atom_type_scat_Cromer_Mann_b1 
    _atom_type_scat_Cromer_Mann_a2 
    _atom_type_scat_Cromer_Mann_b2 
    _atom_type_scat_Cromer_Mann_a3 
    _atom_type_scat_Cromer_Mann_b3 
    _atom_type_scat_Cromer_Mann_a4 
    _atom_type_scat_Cromer_Mann_b4 
    _atom_type_scat_Cromer_Mann_c 
    _atom_type_scat_dispersion_real 
    _atom_type_scat_dispersion_imag 
    _atom_type_scat_source          
in+3  19.10450   0.55152  18.11080   6.32470   3.78897  17.35950
       0.00000   0.00000   4.99635  -0.19031   0.49307
International_Tables_for_Crystallography_Vol.C(1991)_Tables_6.1.1.4_and_6.1.1.5
s      6.90530   1.46790   5.20340  22.21510   1.43790   0.25360
       1.58630  56.17200   0.86690  -0.02409   0.00416
International_Tables_for_Crystallography_Vol.C(1991)_Tables_6.1.1.4_and_6.1.1.5
 
#=============================================================================
 
# 6. POWDER SPECIMEN AND CRYSTAL DATA
 
_symmetry_cell_setting                Trigonal
_symmetry_space_group_name_H-M       'P -3 m 1'
_symmetry_space_group_name_Hall      '-P 3 2"'
 
loop_
    _symmetry_equiv_pos_as_xyz   #<--must include 'x,y,z'
'x,y,z'
'-y,x-y,z'
'-x+y,-x,z'
'-y,-x,z'
'-x+y,y,z'
'x,x-y,z'
'-x,-y,-z'
'y,-x+y,-z'
'x-y,x,-z'
'y,x,-z'
'x-y,-y,-z'
'-x,-x+y,-z'
 
_cell_length_a                       3.86564(14)
_cell_length_b                       3.86564(14)
_cell_length_c                       9.1569(5)
_cell_angle_alpha                    90.00000
_cell_angle_beta                     90.00000
_cell_angle_gamma                    120.00000
_cell_volume                         118.501(9)
_cell_formula_units_Z                1
_cell_measurement_theta_min 	     0.05840
_cell_measurement_theta_max 	     13.59750
_cell_measurement_reflns_used	     55
_cell_measurement_temperature        1099
_cell_special_details
?
# The next three fields give the specimen dimensions in mm.  The equatorial
# plane contains the incident and diffracted beam.
 
_pd_spec_size_axial               ?       # perpendicular to 
                                          # equatorial plane
_pd_spec_size_equat               ?       # parallel to 
                                          # scattering vector
                                          # in transmission
_pd_spec_size_thick               ?       # parallel to 
                                          # scattering vector
                                          # in reflection
 
# The next five fields are character fields that describe the specimen.
 
_pd_spec_mounting                         # This field should be
                                          # used to give details of the 
                                          # container.
?
_pd_spec_mount_mode               ?       # options are 'reflection'
                                          # or 'transmission'
_pd_spec_shape                    cylinder       # options are 'cylinder' 
                                          # 'flat_sheet' or 'irregular'
_pd_char_particle_morphology      ?
_pd_char_colour                   ?       # use ICDD colour descriptions
 
# The following three fields describe the preparation of the specimen.
# The cooling rate is in K/min.  The pressure at which the sample was 
# prepared is in kPa.  The temperature of preparation is in K.        
 
_pd_prep_cool_rate                ?
_pd_prep_pressure                 ?
_pd_prep_temperature              ?
 
# The next four fields are normally only needed for transmission experiments.
 
_exptl_absorpt_coefficient_mu        ?
_exptl_absorpt_correction_type       ?
_exptl_absorpt_process_details       ?
_exptl_absorpt_correction_T_min      ?
_exptl_absorpt_correction_T_max      ?
 
#=============================================================================
 
# 7. EXPERIMENTAL DATA
 
_exptl_special_details ?
_exptl_crystal_colour colourless
 
# The following item is used to identify the equipment used to record 
# the powder pattern when the diffractogram was measured at a laboratory 
# other than the authors' home institution, e.g. when neutron or synchrotron
# radiation is used.
 
_pd_instr_location
'ESRF, Grenoble, France'
_pd_calibration_special_details           # description of the method used
                                          # to calibrate the instrument
?
 
_diffrn_ambient_temperature          1099
_diffrn_source              'synchrotron radiation'  
_diffrn_radiation_type      synchrotron
_diffrn_source_target       ? # Put here the chemical symbol of the anode
_diffrn_radiation_wavelength       0.14276 
_diffrn_radiation_monochromator      ?
_diffrn_measurement_device_type      'Beamline ID 15B at ESRF'
_diffrn_measurement_method           ?
_diffrn_detector_area_resol_mean     ? # Not in version 2.0.1
_diffrn_detector                     Pixium4700
_diffrn_detector_type                ? # make or model of detector
_pd_meas_scan_method      ?   # options are 'step', 'cont',
                              # 'tof', 'fixed' or
                              # 'disp' (= dispersive)
_pd_meas_special_details
?
 
#  The following four items give details of the measured (not processed)
#  powder pattern.  Angles are in degrees.
 
_pd_meas_number_of_points         1624
_pd_meas_2theta_range_min         0.05840
_pd_meas_2theta_range_max         13.59750
_pd_meas_2theta_range_inc         0.008347
 
#=============================================================================
 
# 8. REFINEMENT DATA

# The following R-factors are expressed in absolute values, not in percentage.
# (The standard Fullprof output values have been divided by 100.) 
 
_refine_special_details
?
 
# Use the next field to give any special details about the fitting of the
# powder pattern.
 
_pd_proc_ls_special_details
?
 
# The next three items are given as text.
 
_pd_proc_ls_profile_function      ?
_pd_proc_ls_background_function   ?
_pd_proc_ls_pref_orient_corr
?
 
#  The following profile R-factors are NOT CORRECTED for background
#  The sum is extended to all non-excluded points.
#  These are the current CIF standard
 
_pd_proc_ls_prof_R_factor                0.019462
_pd_proc_ls_prof_wR_factor               0.030027
_pd_proc_ls_prof_wR_expected             0.010013
 
#  The following profile R-factors are CORRECTED for background
#  The sum is extended to all non-excluded points.
#  These items are not in the current CIF standard, but are defined above
 
_pd_proc_ls_prof_cR_factor                0.075519
_pd_proc_ls_prof_cwR_factor               0.071656
_pd_proc_ls_prof_cwR_expected             0.023894
 
#  The following items are not in the CIF standard, but are defined above
 
_pd_proc_ls_prof_chi2                 8.9932
_pd_proc_ls_prof_echi2               10.8652
 
#  Items related to LS refinement
 
_refine_ls_R_I_factor                 0.027529
_refine_ls_number_reflns                   274
_refine_ls_number_parameters                60
_refine_ls_number_restraints                 0
_refine_ls_goodness_of_fit_all 		3.302
_refine_ls_shift/su_max 		0.002
 
# The following four items apply to angular dispersive measurements.
# 2theta minimum, maximum and increment (in degrees) are for the 
# intensities used in the refinement.
 
_pd_proc_2theta_range_min                0.0584
_pd_proc_2theta_range_max               13.5975
_pd_proc_2theta_range_inc              0.008347
_pd_proc_wavelength                    0.142760
 
_pd_block_diffractogram_id        ppins_113_10160_counts  
                                     # The id used for the block containing
                                     # the powder pattern profile (section 11)
 
# Give appropriate details in the next two text fields.
 
_pd_proc_info_excluded_regions    2
_pd_proc_info_data_reduction      ?
 
# The following items are used to identify the programs used.
 
_computing_data_collection           ?
_computing_structure_solution        ?
_computing_structure_refinement      FULLPROF
_computing_molecular_graphics        ?
_computing_publication_material      ?
 
#=============================================================================
 
# 9. ATOMIC COORDINATES AND DISPLACEMENT PARAMETERS
 
loop_
    _atom_site_label
    _atom_site_fract_x
    _atom_site_fract_y
    _atom_site_fract_z
    _atom_site_U_iso_or_equiv
    _atom_site_occupancy
    _atom_site_type_symbol
 S1  0.33333  0.66666  0.3359(7)  0.054(3)  1.00000   s   
 S2  0.00000  0.00000  0.00000  0.091(5)  1.00000   s   
 In1  0.33333  0.66666  0.8085(3)  0.0510(9)  0.829(10)   in
 In2  0.33333  0.66666  0.6485(12)  0.064(6)  0.144(3)   in
 
# Note: if the displacement parameters were refined anisotropically
# the U matrices should be given as for single-crystal studies.
 
#=============================================================================
 
# 10. DISTANCES AND ANGLES / MOLECULAR GEOMETRY 
 
_geom_special_details                ?
 
loop_
   _geom_bond_atom_site_label_1
   _geom_bond_atom_site_label_2
   _geom_bond_distance
   _geom_bond_site_symmetry_2
   _geom_bond_publ_flag
S1    In1   2.594(4)      7_566 ?
S1    In1   2.594(4)      7_666 ?
S1    In1   2.594(4)      7_676 ?
S1    In2   2.862(13)     1_555 ?
S1    In2   2.2364(8)     7_566 ?
S1    In2   2.2364(8)     7_666 ?
S1    In2   2.2364(8)     7_676 ?
S2    In1   2.8383(17)    1_444 ?
S2    In1   2.8383(17)    1_544 ?
S2    In1   2.8383(17)    1_554 ?
S2    In1   2.8383(17)    7_556 ?
S2    In1   2.8383(17)    7_566 ?
S2    In1   2.8383(17)    7_666 ?
In1   S1    2.594(4)      7_566 ?
In1   S1    2.594(4)      7_666 ?
In1   S1    2.594(4)      7_676 ?
In1   S2    2.8383(17)    1_556 ?
In1   S2    2.8383(17)    1_566 ?
In1   S2    2.8383(17)    1_666 ?
In1   In2   1.465(11)     1_555 ?
In2   S1    2.862(13)     1_555 ?
In2   S1    2.2364(8)     7_566 ?
In2   S1    2.2364(8)     7_666 ?
In2   S1    2.2364(8)     7_676 ?
In2   In1   1.465(11)     1_555 ?

loop_
   _geom_angle_atom_site_label_1
   _geom_angle_atom_site_label_2
   _geom_angle_atom_site_label_3
   _geom_angle
   _geom_angle_site_symmetry_1
   _geom_angle_site_symmetry_3
   _geom_angle_publ_flag
 In1  S1   In1   96.33(11)      7_566    7_666 ?
 In1  S1   In1   96.33(11)      7_566    7_676 ?
 In1  S1   In2   120.6(5)       7_566    1_555 ?
 In1  S1   In2   117.51(18)     7_566    7_666 ?
 In1  S1   In2   117.51(18)     7_566    7_676 ?
 In1  S1   In1   96.33(11)      7_666    7_676 ?
 In1  S1   In2   120.6(5)       7_666    1_555 ?
 In1  S1   In2   117.51(18)     7_666    7_566 ?
 In1  S1   In2   117.51(18)     7_666    7_676 ?
 In1  S1   In2   120.6(5)       7_676    1_555 ?
 In1  S1   In2   117.51(18)     7_676    7_566 ?
 In1  S1   In2   117.51(18)     7_676    7_666 ?
 In2  S1   In2   86.3(5)        1_555    7_566 ?
 In2  S1   In2   86.3(5)        1_555    7_666 ?
 In2  S1   In2   86.3(5)        1_555    7_676 ?
 In2  S1   In2   119.60(3)      7_566    7_666 ?
 In2  S1   In2   119.59(3)      7_566    7_676 ?
 In2  S1   In2   119.59(3)      7_666    7_676 ?
 In1  S2   In1   85.84(5)       1_444    1_544 ?
 In1  S2   In1   85.84(5)       1_444    1_554 ?
 In1  S2   In1   94.16(11)      1_444    7_556 ?
 In1  S2   In1   94.16(11)      1_444    7_566 ?
 In1  S2   In1   179.97(11)     1_444    7_666 ?
 In1  S2   In1   85.84(5)       1_544    1_554 ?
 In1  S2   In1   94.16(11)      1_544    7_556 ?
 In1  S2   In1   179.97(11)     1_544    7_566 ?
 In1  S2   In1   94.16(11)      1_544    7_666 ?
 In1  S2   In1   179.97(11)     1_554    7_556 ?
 In1  S2   In1   94.16(11)      1_554    7_566 ?
 In1  S2   In1   94.16(11)      1_554    7_666 ?
 In1  S2   In1   85.84(5)       7_556    7_566 ?
 In1  S2   In1   85.84(5)       7_556    7_666 ?
 In1  S2   In1   85.84(5)       7_566    7_666 ?
 S1   In1  S1    96.33(11)      7_566    7_666 ?
 S1   In1  S1    96.33(11)      7_566    7_676 ?
 S1   In1  S2    88.66(18)      7_566    1_556 ?
 S1   In1  S2    88.66(18)      7_566    1_566 ?
 S1   In1  S2    172.49(18)     7_566    1_666 ?
 S1   In1  In2   59.4(5)        7_566    1_555 ?
 S1   In1  S1    96.33(11)      7_666    7_676 ?
 S1   In1  S2    88.66(18)      7_666    1_556 ?
 S1   In1  S2    172.49(18)     7_666    1_566 ?
 S1   In1  S2    88.66(18)      7_666    1_666 ?
 S1   In1  In2   59.4(5)        7_666    1_555 ?
 S1   In1  S2    172.49(18)     7_676    1_556 ?
 S1   In1  S2    88.66(18)      7_676    1_566 ?
 S1   In1  S2    88.66(18)      7_676    1_666 ?
 S1   In1  In2   59.4(5)        7_676    1_555 ?
 S2   In1  S2    85.84(5)       1_556    1_566 ?
 S2   In1  S2    85.84(5)       1_556    1_666 ?
 S2   In1  In2   128.2(7)       1_556    1_555 ?
 S2   In1  S2    85.84(5)       1_566    1_666 ?
 S2   In1  In2   128.2(7)       1_566    1_555 ?
 S2   In1  In2   128.2(7)       1_666    1_555 ?
 S1   In2  S1    93.7(4)        1_555    7_566 ?
 S1   In2  S1    93.7(4)        1_555    7_666 ?
 S1   In2  S1    93.7(4)        1_555    7_676 ?
 S1   In2  In1   180.0(7)       1_555    1_555 ?
 S1   In2  S1    119.60(3)      7_566    7_666 ?
 S1   In2  S1    119.59(3)      7_566    7_676 ?
 S1   In2  In1   86.3(5)        7_566    1_555 ?
 S1   In2  S1    119.59(3)      7_666    7_676 ?
 S1   In2  In1   86.3(5)        7_666    1_555 ?
 S1   In2  In1   86.3(5)        7_676    1_555 ?
 
loop_
_geom_torsion_atom_site_label_1 
_geom_torsion_atom_site_label_2 
_geom_torsion_atom_site_label_3 
_geom_torsion_atom_site_label_4 
_geom_torsion_site_symmetry_1   
_geom_torsion_site_symmetry_2   
_geom_torsion_site_symmetry_3   
_geom_torsion_site_symmetry_4   
_geom_torsion                   
_geom_torsion_publ_flag         
?   ?   ?   ?   ?   ?   ?   ?   ?   ?
 
loop_
_geom_hbond_atom_site_label_D 
_geom_hbond_atom_site_label_H 
_geom_hbond_atom_site_label_A 
_geom_hbond_site_symmetry_D   
_geom_hbond_site_symmetry_H   
_geom_hbond_site_symmetry_A   
_geom_hbond_distance_DH       
_geom_hbond_distance_HA       
_geom_hbond_distance_DA       
_geom_hbond_angle_DHA         
_geom_hbond_publ_flag         
?   ?   ?   ?   ?   ?   ?   ?   ?   ?   ?
 
#=============================================================================
 
# start Validation Reply Form

_vrf_PLAT077_trigonalIn2S3
;
PROBLEM: Unitcell contains non-integer number of atoms ..     Please Check
RESPONSE: This is caused by the large amount of natural vacancies in this type
 of structure. 
;
# end Validation Reply Form

#=============================================================================
# Additional structures (last six sections and associated data_? identifiers) 
# may be added at this point.                                                 
#=============================================================================
 
# The following lines are used to test the character set of files sent by     
# network email or other means. They are not part of the CIF data set.        
# abcdefghijklmnopqrstuvwxyzABCDEFGHIJKLMNOPQRSTUVWXYZ0123456789              
# !@#$%^&*()_+{}:"~<>?|\-=[];'`,./ 
