# Supplementary material for: Structure reinvestigation of α-, β- and γ-In2S3
Source: Acta Crystallogr B Struct Sci Cryst Eng Mater. 2016 May 26;72(Pt 3):410–5. doi: 10.1107/S2052520616007058 (PMC4886618; doi:10.1107/S2052520616007058)
Supplement: Supplementary file 2 [file b-72-00410-TetragonalIn2S3sup2.rtv]

##############################################################################
###    CIF submission form for powder diffraction data (IUCr journals)     ###
###                                              Version 11 February 2005  ###
##############################################################################

# This is an electronic "form" for submitting powder diffraction data in CIF 
# format to an IUCr journal.  The data for each powder profile should be sent 
# as a separate file consisting of one data block.  The value of _pd_block_id 
# is used to associate each powder profile with a Rietveld refinement, since 
# it must match the value of _pd_block_diffractogram_id in the CIF used to 
# report the results of the refinement. The current version of the powder 
# CIF dictionary, which contains definitions of the terms starting _pd_,  
# may be obtained from http://www.iucr.org/iucr-top/cif/pd/index.html.  
# Note that the query marks '?' are significant as placeholders, and should 
# not be deleted where a data item is not given, UNLESS the accompanying data 
# name is also deleted. Lines should not exceed 80 characters in length.  The 
# comments following a hash symbol '#' may be deleted if wished.


#data_ppins_113_10002_counts
data_TetragonalIn2S3
 
_pd_block_id    ppins_113_10002_counts

loop_
      _pd_proc_point_id                           
      _pd_proc_2theta_corrected
      _pd_proc_intensity_net                     
      _pd_calc_intensity_net  
      _pd_proc_ls_weight                   

				
1	0.9012	62.9854	15.92	0.000198768
2	0.9097	63.9854	18.3702	0.000198728
3	0.9182	47.9854	21.461	0.000199362
4	0.9267	1.7705	25.4429	0.000201207
5	0.9352	45.855	30.7031	0.000199681
6	0.9437	54.9399	37.8667	0.000199561
7	0.9522	66.0244	47.9961	0.000199362
8	0.9607	33.1089	63.1777	0.000200924
9	0.9692	170.1934	91.1265	0.000195771
10	0.9777	281.2783	186.8213	0.000191828
11	0.9862	681.3628	646.6694	0.000178348
12	0.9947	2209.4473	2206.9678	0.000140272
13	1.0032	4954.5317	5013.0844	0.000101338
14	1.0117	6081.6167	6662.3159	9.10001E-05
15	1.0202	4847.7012	4929.5215	0.000102575
16	1.0287	2204.7856	2163.1997	0.000140845
17	1.0372	730.8701	658.6787	0.000177936
18	1.0457	247.9546	231.8379	0.000194894
19	1.0542	181.0396	157.5792	0.000197707
20	1.0627	200.124	163.4121	0.0001972
21	1.0712	258.2085	276.2861	0.000195198
22	1.0797	792.293	845.2534	0.00017696
23	1.0882	2514.3779	2520.9765	0.00013574
24	1.0967	4767.4624	4940.6167	0.000104015
25	1.1052	5167.5469	5610.8155	9.99201E-05
26	1.1137	3320.6313	3581.9907	0.000122624
27	1.1222	1263.7163	1402.7768	0.00016415
28	1.1307	509.8008	420.2832	0.000187547
29	1.1392	200.8853	172.501	0.000199322
30	1.1477	151.9697	123.5766	0.000201532
31	1.1562	178.0547	109.5283	0.000200723
32	1.1647	184.1392	104.2979	0.000200723
33	1.1732	178.2236	104.0175	0.000201207
34	1.1817	147.3081	107.5561	0.000202716
35	1.1902	195.9302	114.5469	0.00020028
36	1.1987	215.9131	125.1006	0.000199005
37	1.2072	199.896	139.7373	0.000199164
38	1.2157	204.8789	159.436	0.000198491
39	1.2242	209.8618	185.7964	0.000197824
40	1.2327	212.8447	221.3618	0.000197239
41	1.2412	259.8276	270.228	0.00019497
42	1.2497	308.8105	339.2158	0.000192678
43	1.2582	424.7935	440.4063	0.000188041
44	1.2667	600.7764	601.5284	0.00018162
45	1.2752	1013.7593	963.69	0.000168606
46	1.2837	2385.7422	2503.6904	0.000136705
47	1.2922	8590.7251	9259.0591	7.38989E-05
48	1.3007	28402.708	27602.4502	2.99796E-05
49	1.3092	53245.6909	51587.2729	1.71789E-05
50	1.3177	54697.6738	55004.7754	1.67574E-05
51	1.3262	32720.6567	32982.434	2.65182E-05
52	1.3347	11603.6396	12098.9404	6.02228E-05
53	1.3432	3338.6226	3291.2691	0.000119732
54	1.3517	1162.6055	1129.9971	0.000161603
55	1.3602	652.5884	657.5791	0.000175747
56	1.3687	409.5713	474.3213	0.000183184
57	1.3772	318.5542	363.5781	0.000185874
58	1.3857	267.5371	288.8765	0.000187231
59	1.3942	216.52	236.2832	0.000188608
60	1.4027	180.5029	198.1108	0.000189466
61	1.4112	170.4858	169.7666	0.000189394
62	1.4197	156.4688	148.3834	0.000189466
63	1.4282	178.4517	130.8252	0.000188253
64	1.4366	132.5757	118.627	0.000189466
65	1.4451	175.252	109.3316	0.000186846
66	1.4536	132.9746	102.5586	0.000187196
67	1.4621	130.6973	97.9605	0.00018615
68	1.4706	104.4199	95.3447	0.000185943
69	1.4791	127.1426	94.6533	0.00018406
70	1.4876	163.8657	95.9634	0.000181752
71	1.4961	91.5884	99.5083	0.000183083
72	1.5046	123.3105	105.7221	0.000180963
73	1.5131	151.8306	115.335	0.000178987
74	1.5216	160.3247	129.5386	0.000177148
75	1.5301	134.8193	150.2988	0.000176398
76	1.5386	188.3135	180.9732	0.00017325
77	1.5471	235.8076	227.8515	0.000170387
78	1.5556	300.3013	309.5679	0.00016714
79	1.5641	596.7959	544.667	0.000158003
80	1.5726	1572.29	1631.7236	0.00013598
81	1.5811	5598.7842	5677.5479	8.74891E-05
82	1.5896	14847.2783	14134.5205	4.82439E-05
83	1.5981	21369.7729	21320.6362	3.663E-05
84	1.6066	17434.2666	17999.4033	4.27095E-05
85	1.6151	8565.7607	8861.3994	6.85166E-05
86	1.6236	2920.2549	2908.7031	0.000111123
87	1.6321	1200.7495	1145.1533	0.000136444
88	1.6406	1476.2437	1542.1226	0.000130651
89	1.6491	3009.7378	3070.105	0.00010826
90	1.6576	3888.2314	4195.7041	9.83768E-05
91	1.6661	3109.7261	3306.8755	0.000105977
92	1.6745	1503.8027	1591.0244	0.00012692
93	1.683	488.2969	538.9346	0.000144655
94	1.6915	188.791	198.394	0.000150083
95	1.7	139.2852	116.6153	0.000150083
96	1.7085	140.7793	89.21	0.000148943
97	1.717	130.2734	72.1875	0.000148082
98	1.7255	107.7676	60.0816	0.000147493
99	1.734	108.2622	51.0371	0.000146413
100	1.7425	95.7563	44.0678	0.000145624
101	1.751	125.1777	39.6284	0.000143761
102	1.7595	104.8667	35.2661	0.000142288
103	1.768	71.5562	31.7212	0.000141103
104	1.7765	11.2451	28.81	0.000140469
105	1.785	-0.0654	26.4014	0.000138889
106	1.7935	-19.5977	24.3989	0.000137552
107	1.802	8.3315	22.7314	0.000136184
108	1.8105	34.2617	21.3467	0.00013488
109	1.819	19.1919	20.2041	0.000134336
110	1.8275	48.1216	29.3115	0.000133014
111	1.8359	68.582	29.1313	0.000131874
112	1.8444	16.5112	29.1723	0.000131996
113	1.8529	41.4414	29.4355	0.000130787
114	1.8614	36.3716	29.9248	0.000130107
115	1.8699	24.3018	30.6499	0.00012955
116	1.8784	58.2314	31.6298	0.000128238
117	1.8869	75.1616	32.8911	0.000127226
118	1.8954	34.0908	34.4726	0.000127162
119	1.9039	48.6108	36.4272	0.000126358
120	1.9124	13.8584	38.8291	0.000126358
121	1.9209	17.1064	36.2534	0.000125755
122	1.9294	-7.6455	40.1802	0.000125597
123	1.9379	-38.3975	44.9902	0.000125534
124	1.9464	-47.1499	51.0005	0.000125125
125	1.9549	-12.9019	58.7021	0.000124054
126	1.9633	-31.2554	68.7646	0.000124595
127	1.9718	45.7881	82.916	0.000123931
128	1.9803	92.8315	104.8872	0.000123732
129	1.9888	210.876	167.7969	0.000122459
130	1.9973	462.9194	429.7358	0.000119275
131	2.0058	1346.9629	1278.4727	0.000108295
132	2.0143	2934.0073	2790.4956	9.27042E-05
133	2.0228	3613.0503	3725.0366	8.74738E-05
134	2.0313	2975.0947	2849.9961	9.29368E-05
135	2.0398	1694.1377	1481.0244	0.000105876
136	2.0483	1221.1816	1139.499	0.000111882
137	2.0568	2166.2251	2138.8657	0.000101533
138	2.0653	3524.269	3621.771	8.95015E-05
139	2.0737	3459.9121	3742.583	9.02935E-05
140	2.0822	2313.9561	2331.6211	0.000101061
141	2.0907	1209.9995	1093.519	0.000114194
142	2.0992	776.0435	667.2818	0.000120642
143	2.1077	916.0874	801.8003	0.000119119
144	2.1162	1859.1309	1885.6651	0.000107481
145	2.1247	5998.1748	6457.3018	7.45768E-05
146	2.1332	18778.2178	18049.5498	3.82336E-05
147	2.1417	33132.2622	32041.8872	2.47066E-05
148	2.1502	32085.3052	32554.6177	2.53846E-05
149	2.1587	18712.3491	18844.9624	3.84808E-05
150	2.1671	6864.9922	6959.9883	7.08918E-05
151	2.1756	2187.0366	1993.8794	0.000106451
152	2.1841	866.0796	755.4019	0.000124394
153	2.1926	467.1235	459.3579	0.000131475
154	2.2011	314.168	398.9219	0.000134789
155	2.2096	227.2109	325.1826	0.000137024
156	2.2181	133.2549	276.3799	0.00013947
157	2.2266	147.522	243.2505	0.000140371
158	2.2351	156.896	220.6113	0.000141443
159	2.2436	165.2681	205.3291	0.000142552
160	2.252	192.8975	195.5542	0.000143266
161	2.2605	214.2695	189.8589	0.000144134
162	2.269	211.6436	187.6382	0.000145518
163	2.2775	219.0161	188.4585	0.000146714
164	2.286	243.3901	192.1264	0.000147558
165	2.2945	287.7642	198.6607	0.000147973
166	2.303	289.1367	208.312	0.000149343
167	2.3115	322.5107	227.6879	0.000150015
168	2.32	369.8828	246.1177	0.000150376
169	2.3284	423.667	271.8872	0.000150534
170	2.3369	489.8496	321.4038	0.000149589
171	2.3454	573.0327	481.4858	0.00014828
172	2.3539	1040.2148	1014.6049	0.00013914
173	2.3624	2239.3975	2103.5498	0.000119589
174	2.3709	3109.5796	3064.5366	0.000108601
175	2.3794	2722.7627	2749.0947	0.000113675
176	2.3879	1820.9453	1836.9336	0.000127049
177	2.3964	1751.1279	1735.7226	0.000128584
178	2.4048	2753.0259	2592.4331	0.00011422
179	2.4133	3227.2085	3243.1773	0.000108637
180	2.4218	2589.3906	2668.4131	0.000117055
181	2.4303	1618.5737	1745.7192	0.000132485
182	2.4388	1221.7563	1343.3681	0.000140311
183	2.4473	1220.9385	1421.7832	0.000140805
184	2.4558	1506.1216	1749.2803	0.000135814
185	2.4642	2038.0195	2280.8574	0.000127049
186	2.4727	3164.2026	3215.2514	0.000111445
187	2.4812	5879.3848	5884.0176	8.57339E-05
188	2.4897	15795.5674	17497.8135	4.63908E-05
189	2.4982	56319.7495	58189.9839	1.61145E-05
190	2.5067	146673.9326	139186.3232	6.56228E-06
191	2.5152	201539.1147	203765.5053	4.82563E-06
192	2.5237	163197.2979	167722.6417	5.92203E-06
193	2.5321	82035.1953	82521.5234	1.14058E-05
194	2.5406	28332.3784	26966.1089	2.94568E-05
195	2.5491	9477.5605	8195.8876	6.63614E-05
196	2.5576	4209.7437	3853.0357	0.000102281
197	2.5661	2587.9258	2626.3228	0.000122986
198	2.5746	1869.1084	2028.1865	0.000135355
199	2.5831	1467.2915	1688.3057	0.000143637
200	2.5915	1423.1895	1595.5713	0.000145054
201	2.6	1908.3716	2205.5425	0.000135962
202	2.6085	4756.5547	5141.8985	9.82415E-05
203	2.617	12763.7373	11969.9326	5.506E-05
204	2.6255	19463.9194	18874.7299	4.02609E-05
205	2.634	17272.1025	17289.2978	4.42048E-05
206	2.6425	9577.2847	9375.1363	6.71006E-05
207	2.6509	3594.1826	3520.3135	0.00011241
208	2.6594	1340.3652	1269.2973	0.000151103
209	2.6679	706.5483	706.6552	0.000167785
210	2.6764	524.7305	559.544	0.000173792
211	2.6849	492.9136	568.8824	0.0001755
212	2.6934	792.0957	868.5889	0.00016742
213	2.7018	1633.9941	1571.6845	0.000147254
214	2.7103	2247.1763	2217.7115	0.000135501
215	2.7188	1854.3594	1963.3179	0.000143616
216	2.7273	1014.5415	1109.6685	0.000163961
217	2.7358	463.7246	518.3745	0.000181028
218	2.7443	268.9062	300.6796	0.000188501
219	2.7527	190.8052	240.9444	0.000192197
220	2.7612	157.9873	217.7373	0.000194326
221	2.7697	175.1704	203.3838	0.00019459
222	2.7782	160.3525	193.1538	0.000196078
223	2.7867	166.5352	185.8179	0.000196773
224	2.7952	172.7183	180.7715	0.000197472
225	2.8036	144.6162	177.6997	0.000199521
226	2.8121	171.7983	176.3481	0.000199402
227	2.8206	173.9814	176.6899	0.00020028
228	2.8291	210.1636	178.7407	0.0001998
229	2.8376	165.3462	162.9917	0.000202593
230	2.846	187.2441	129.0058	0.000202675
231	2.8545	208.4272	140.0625	0.000202799
232	2.863	251.6094	153.6343	0.00020202
233	2.8715	236.792	170.3975	0.000203625
234	2.88	254.9751	191.6543	0.000203874
235	2.8885	299.4502	218.3755	0.000202429
236	2.8969	315.814	252.9751	0.000202143
237	2.9054	331.2891	302.5352	0.000201898
238	2.9139	436.7642	399.2979	0.000198059
239	2.9224	682.2393	704.7095	0.000189215
240	2.9309	1571.7148	1671.27	0.000162206
241	2.9393	3646.0781	3543.1562	0.000121507
242	2.9478	5147.5532	5193.0825	0.000102859
243	2.9563	4697.0283	4885.1142	0.000107968
244	2.9648	4122.5034	4208.9184	0.000115234
245	2.9733	5192.979	5092.8833	0.00010268
246	2.9817	5934.3423	6078.2827	9.55019E-05
247	2.9902	5153.8179	5188.4331	0.000103295
248	2.9987	4484.293	4298.4815	0.000111086
249	3.0072	7248.7681	7742.8531	8.50557E-05
250	3.0157	22559.2432	23812.8135	3.69576E-05
251	3.0241	61743.6069	58207.8686	1.50982E-05
252	3.0326	90008.082	91007.1445	1.05834E-05
253	3.0411	76587.5571	81011.143	1.23368E-05
254	3.0496	42613.0322	42402.4619	2.12431E-05
255	3.058	15980.396	14927.187	4.89428E-05
256	3.0665	5567.8711	4579.3418	9.99001E-05
257	3.075	2462.3467	2031.7324	0.000145033
258	3.0835	1429.8213	1322.1655	0.000170853
259	3.092	968.2969	976.2964	0.000185805
260	3.1004	715.6606	757.4653	0.000195313
261	3.1089	540.1357	605.7861	0.000202634
262	3.1174	494.6108	497.3754	0.000204918
263	3.1259	403.0859	418.1982	0.000209249
264	3.1343	355.4497	360.3433	0.000211775
265	3.1428	315.9248	318.1011	0.000213995
266	3.1513	290.3999	286.623	0.00021561
267	3.1598	265.875	267.2939	0.000217202
268	3.1683	276.3501	272.3823	0.000217155
269	3.1767	334.7144	354.4517	0.000214869
270	3.1852	600.189	607.3384	0.000203666
271	3.1937	975.6646	989.2842	0.000189538
272	3.2022	1084.1396	1227.4917	0.000186047
273	3.2106	1346.5029	1444.8911	0.000177683
274	3.2191	2322.9785	2208.0215	0.00015163
275	3.2276	3012.4536	3024.6162	0.000137457
276	3.2361	2452.9287	2602.6704	0.00014912
277	3.2445	1341.2925	1422.9126	0.000179051
278	3.253	625.7676	609.4776	0.000205761
279	3.2615	341.2427	338.8189	0.00021901
280	3.27	330.7178	340.7334	0.000219974
281	3.2784	536.0815	622.7812	0.000210881
282	3.2869	1472.5566	1772.4936	0.000176398
283	3.2954	4347.0317	4461.4546	0.000117178
284	3.3039	7022.5073	7403.2553	8.92857E-05
285	3.3123	6469.8706	7144.3638	9.40026E-05
286	3.3208	3772.3462	4046.145	0.000126088
287	3.3293	1537.8213	1526.98	0.00017584
288	3.3378	615.2964	514.5708	0.000210305
289	3.3462	344.6602	255.9151	0.000223464
290	3.3547	239.1353	189.1338	0.000229358
291	3.3632	191.6104	130.8306	0.000232396
292	3.3717	145.0854	118.2006	0.00023546
293	3.3801	158.0537	115.4228	0.000234852
294	3.3886	206.7686	123.2779	0.000232288
295	3.3971	225.4829	162.7685	0.000231374
296	3.4055	316.1772	299.3178	0.000226706
297	3.414	763.8918	731.0285	0.000205888
298	3.4225	1647.6062	1536.1501	0.000174246
299	3.431	2200.3208	2275.9761	0.000158983
300	3.4394	2592.0151	2685.0395	0.000149701
301	3.4479	3957.7297	3676.2546	0.000124316
302	3.4564	5122.4443	4879.5888	0.000108613
303	3.4649	4283.1589	4229.4441	0.000119531
304	3.4733	2376.8533	2271.7473	0.000154847
305	3.4818	944.5679	853.7408	0.000199045
306	3.4903	392.2822	327.8901	0.000223714
307	3.4987	235.9768	209.2493	0.000231911
308	3.5072	222.6912	219.0389	0.000232721
309	3.5157	382.4058	404.3174	0.000224467
310	3.5242	1020.1204	1041.9895	0.000196425
311	3.5326	2347.8147	2186.1565	0.000155836
312	3.5411	2976.5293	2958.4307	0.000141965
313	3.5496	2227.2439	2300.9578	0.000158907
314	3.558	1111.9382	1131.6433	0.000193199
315	3.5665	468.6528	426.3999	0.000220702
316	3.575	236.3672	198.4385	0.000232721
317	3.5834	141.7451	150.3984	0.000238039
318	3.5919	141.7344	144.4116	0.000237756
319	3.6004	147.7236	153.1621	0.000237135
320	3.6088	186.772	178.5005	0.000234687
321	3.6173	238.761	273.7771	0.000231589
322	3.6258	503.7505	567.4443	0.00021796
323	3.6343	1214.7397	1242.686	0.000188537
324	3.6427	2181.7878	2205.5368	0.000159337
325	3.6512	2762.7769	2963.1353	0.00014573
326	3.6597	3834.7666	3845.6587	0.00012596
327	3.6681	5549.8145	5282.7959	0.00010353
328	3.6766	5519.8037	5518.3379	0.000103799
329	3.6851	3913.793	3934.4102	0.000124486
330	3.6935	3237.8413	3440.7134	0.000135833
331	3.702	6645.8306	6498.9751	9.28074E-05
332	3.7105	13067.8198	12244.6167	5.81328E-05
333	3.7189	14438.8682	14597.7784	5.38271E-05
334	3.7274	9909.8574	10051.5332	7.11541E-05
335	3.7359	4543.8467	4405.4776	0.000115035
336	3.7443	1697.895	1533.1426	0.000170882
337	3.7528	720.8843	656.6631	0.000204918
338	3.7613	455.873	443.0888	0.00021645
339	3.7697	351.9214	371.7305	0.00022119
340	3.7782	319.9106	337.6572	0.000222519
341	3.7867	302.8999	322.3691	0.000223115
342	3.7951	300.9482	323.8164	0.000222965
343	3.8036	309.9375	339.0425	0.000222272
344	3.8121	323.9268	372.4839	0.000221337
345	3.8205	405.9751	452.6519	0.000217155
346	3.829	658.9644	694.5811	0.000205634
347	3.8375	1241.9536	1281.7461	0.000183453
348	3.8459	2127.0015	2125.4781	0.000157704
349	3.8544	2624.9912	2739.4756	0.000146113
350	3.8628	3326.0391	3247.5508	0.00013245
351	3.8713	4438.0283	4275.5547	0.00011538
352	3.8798	4564.0176	4754.6729	0.000113662
353	3.8882	3623.0659	3782.5962	0.000127194
354	3.8967	2739.0552	2789.6704	0.000143205
355	3.9052	3110.0444	3101.8779	0.000135888
356	3.9136	5986.0928	6710.6065	9.76563E-05
357	3.9221	18323.082	20685.6269	4.42831E-05
358	3.9306	54113.0713	53089.794	1.713E-05
359	3.939	89425.1196	89178.0415	1.0673E-05
360	3.9475	84116.1089	88318.9292	1.13135E-05
361	3.9559	50583.1567	51939.8364	1.82276E-05
362	3.9644	21114.146	20138.4058	3.93732E-05
363	3.9729	7694.1353	6557.8697	8.34516E-05
364	3.9813	3210.1836	2810.2109	0.000133262
365	3.9898	1819.1729	1770.7994	0.000163452
366	3.9982	1280.2212	1322.5825	0.000179083
367	4.0067	937.2104	1047.2919	0.000190621
368	4.0152	772.1997	870.4414	0.000196618
369	4.0236	683.2476	760.2867	0.00019992
370	4.0321	673.2368	711.688	0.00020012
371	4.0406	747.2266	805.1094	0.000197006
372	4.049	1243.2749	1345.5303	0.000179308
373	4.0575	2879.2637	2813.4243	0.000138543
374	4.0659	4900.312	4703.6069	0.000108178
375	4.0744	4872.3013	4995.4224	0.000108448
376	4.0829	3165.2905	3210.5088	0.000132996
377	4.0913	1584.3389	1497.5547	0.000168265
378	4.0998	780.3281	703.3154	0.000194401
379	4.1082	540.376	482.5088	0.000203707
380	4.1167	453.3652	429.3432	0.000207168
381	4.1251	435.5059	417.6309	0.000207727
382	4.1336	463.3213	422.2319	0.000206654
383	4.1421	446.1367	434.5073	0.000207512
384	4.1505	482.9194	450.9326	0.000206058
385	4.159	481.7349	476.959	0.000206228
386	4.1674	494.5171	521.2398	0.000205804
387	4.1759	560.333	576.3633	0.000203169
388	4.1844	667.1484	649.5234	0.000198965
389	4.1928	741.9307	749.5923	0.000196155
390	4.2013	870.7466	911.8325	0.000191424
391	4.2097	1112.5288	1240.7173	0.00018305
392	4.2182	1813.3442	1921.438	0.000162311
393	4.2266	2762.127	2855.8819	0.000140706
394	4.2351	3179.9424	3468.667	0.000132943
395	4.2436	3330.7578	3613.397	0.000130378
396	4.252	4087.5405	4313.354	0.000118708
397	4.2605	7072.356	7978.5923	8.76732E-05
398	4.2689	19358.1382	22786.7261	4.22137E-05
399	4.2774	64062.9541	64089.4463	1.46218E-05
400	4.2858	132942.7363	125125.8691	7.28502E-06
401	4.2943	148754.5518	149443.583	6.53266E-06
402	4.3027	102262.3345	102769.8033	9.38245E-06
403	4.3112	47093.1499	44727.8804	1.94515E-05
404	4.3196	17462.9321	14914.4692	4.592E-05
405	4.3281	6803.748	5552.3681	8.99685E-05
406	4.3366	3518.5635	3138.1641	0.000127763
407	4.345	2315.3457	2226.2139	0.000151035
408	4.3535	1685.1616	1690.6689	0.000167001
409	4.3619	1360.9438	1341.5864	0.000176647
410	4.3704	1144.7593	1101.3374	0.000183756
411	4.3788	1000.542	951.5864	0.000188857
412	4.3873	967.3574	920.3554	0.00019015
413	4.3957	1205.1396	1094.8286	0.000182017
414	4.4042	1632.9556	1482.3306	0.000168947
415	4.4126	1911.7378	1853.3867	0.000161421
416	4.4211	2194.5532	2075.0503	0.00015444
417	4.4295	2266.3359	2148.2255	0.000152812
418	4.438	1855.1514	1748.8345	0.000163132
419	4.4464	1345.9341	1178.9668	0.000177999
420	4.4549	1081.7495	989.9048	0.000186881
421	4.4633	1596.5317	1718.9194	0.000170561
422	4.4718	4276.3472	4438.7661	0.000117096
423	4.4802	9933.1299	9318.293	7.04523E-05
424	4.4887	12718.9453	12745.6797	5.89032E-05
425	4.4971	9840.7275	10119.8066	7.09421E-05
426	4.5056	5123.5435	5007.2466	0.000106655
427	4.5141	2099.3589	1833.3101	0.000157505
428	4.5225	863.1411	731.1909	0.000195695
429	4.5309	487.9238	438.0913	0.000211327
430	4.5394	340.7393	341.7906	0.000218245
431	4.5478	270.522	296.5401	0.000221779
432	4.5563	237.3374	269.0215	0.000223564
433	4.5647	238.1196	259.1831	0.000223664
434	4.5732	234.9355	287.6679	0.000223964
435	4.5816	313.7178	377.1201	0.000220216
436	4.5901	529.5332	558.1103	0.000210349
437	4.5985	738.3154	766.3398	0.000201613
438	4.607	648.1313	738.9604	0.000205465
439	4.6154	400.9136	476.5347	0.000216591
440	4.6239	189.729	192.8281	0.000227118
441	4.6323	84.5117	96.8979	0.000232829
442	4.6408	59.3271	69.0502	0.000234357
443	4.6492	69.1099	73.1783	0.000233973
444	4.6577	31.9253	71.3462	0.000236183
445	4.6661	36.7075	72.001	0.000236072
446	4.6746	33.5234	74.7719	0.000236407
447	4.683	29.3057	79.7447	0.000236798
448	4.6915	20.2974	87.6187	0.000237473
449	4.6999	34.0332	99.6421	0.000237023
450	4.7083	47.769	126.623	0.000236574
451	4.7168	99.5732	187.6342	0.000234028
452	4.7252	293.3091	375.4605	0.000224165
453	4.7337	785.1128	807.9038	0.000202143
454	4.7421	1358.8486	1373.311	0.000181324
455	4.7506	1613.6528	1695.8945	0.000173491
456	4.759	1746.3887	1760.9825	0.00016975
457	4.7675	1653.1929	1749.0581	0.000172652
458	4.7759	1678.9287	1843.708	0.000172058
459	4.7843	3066.6646	2914.4175	0.000139005
460	4.7928	5485.4688	4982.545	0.000104091
461	4.8012	5909.2046	5813.1167	9.97506E-05
462	4.8097	4126.0088	4035.8906	0.000121418
463	4.8181	2004.7446	1871.9092	0.000163693
464	4.8266	814.5488	726.6133	0.000203542
465	4.835	400.2849	377.0281	0.000222568
466	4.8434	280.0208	298.8265	0.00022899
467	4.8519	257.825	290.3943	0.000230468
468	4.8603	284.9551	314.5117	0.0002292
469	4.8688	332.0906	395.1975	0.000226912
470	4.8772	575.1892	678.408	0.000215193
471	4.8857	1428.3247	1587.1094	0.000181917
472	4.8941	3554.4233	3426.2299	0.000131234
473	4.9025	5437.522	5383.9439	0.000105263
474	4.911	5617.6575	5715.7952	0.000103338
475	4.9194	4803.7563	4828.8149	0.000112867
476	4.9279	3505.8916	3599.6699	0.000132293
477	4.9363	2404.9902	2431.7021	0.000154919
478	4.9447	2130.0889	2314.003	0.000161891
479	4.9532	4210.2244	4917.5291	0.000121153
480	4.9616	12646.323	12434.4421	5.99269E-05
481	4.9701	25007.4587	23271.6911	3.44293E-05
482	4.9785	26810.5574	26691.2293	3.24202E-05
483	4.9869	18080.656	18030.2458	4.52243E-05
484	4.9954	8670.7915	8110.2974	7.87464E-05
485	5.0038	3876.8901	3508.0991	0.00012655
486	5.0122	3335.9888	3481.0279	0.000135906
487	5.0207	6752.1243	6744.1966	9.28419E-05
488	5.0291	10972.2229	11010.011	6.672E-05
489	5.0376	10693.3584	11378.9033	6.79995E-05
490	5.046	7134.457	7310.4394	8.97344E-05
491	5.0544	3767.5557	3573.3228	0.000128634
492	5.0629	2011.6914	1752.9648	0.000166251
493	5.0713	1231.79	1049.4184	0.000191131
494	5.0797	841.8887	721.6524	0.000206654
495	5.0882	594.0242	502.4217	0.00021796
496	5.0966	404.1228	359.033	0.000227531
497	5.105	303.2214	281.3991	0.000233046
498	5.1135	243.3569	243.9233	0.000236518
499	5.1219	242.4556	225.4024	0.000236742
500	5.1304	246.5913	214.0786	0.000236686
501	5.1388	224.6899	212.8291	0.000238095
502	5.1472	223.6326	218.9666	0.000238322
503	5.1557	237.1555	233.9919	0.000237361
504	5.1641	256.7195	261.8953	0.000236072
505	5.1725	322.2832	319.9834	0.000232288
506	5.181	413.8062	485.5943	0.000227273
507	5.1894	881.3701	976.8784	0.000205297
508	5.1978	2049.9341	1999.2466	0.000165481
509	5.2063	3134.457	3186.5049	0.000140233
510	5.2147	3393.0208	3528.4749	0.000135263
511	5.2231	3186.5847	3317.0779	0.000139082
512	5.2316	3411.1077	3908.8181	0.000134807
513	5.24	6880.6716	7291.3386	9.18189E-05
514	5.2484	15438.2354	14354.8018	5.14086E-05
515	5.2568	20166.7991	19924.512	4.13497E-05
516	5.2653	16078.3223	16448.1797	4.97537E-05
517	5.2737	9021.886	8867.8694	7.66518E-05
518	5.2821	4200.4497	3861.5825	0.000121536
519	5.2906	1925.9729	1718.1238	0.00016787
520	5.299	928.5366	895.9184	0.000201491
521	5.3074	526.1003	537.7893	0.000219106
522	5.3159	362.6235	388.8471	0.000227066
523	5.3243	265.1875	321.5493	0.000232019
524	5.3327	243.7512	289.74	0.000232992
525	5.3411	277.3149	295.8007	0.000231
526	5.3496	359.8381	399.1716	0.000226501
527	5.358	653.4019	683.9937	0.000212224
528	5.3664	1080.9658	1104.9853	0.000194439
529	5.3749	1219.4888	1301.145	0.000189215
530	5.3833	1000.0525	1095.7224	0.000197278
531	5.3917	963.6165	1127.1858	0.00019857
532	5.4001	2022.1802	2267.0396	0.000163988
533	5.4086	5049.7031	4985.5371	0.000109541
534	5.417	7508.2671	7636.0571	8.62738E-05
535	5.4254	6536.8308	7005.7507	9.41354E-05
536	5.4339	3839.3538	3942.7029	0.000126119
537	5.4423	1738.9177	1631.7317	0.000171468
538	5.4507	801.4814	696.9843	0.000204165
539	5.4591	505.0454	486.6142	0.000217155
540	5.4676	568.5684	622.8692	0.000214041
541	5.476	1210.1323	1294.5376	0.000188076
542	5.4844	3028.6963	2828.7236	0.000140076
543	5.4928	4889.2598	4711.627	0.000111074
544	5.5013	5443.7827	5371.2925	0.000104592
545	5.5097	4860.3467	4647.6123	0.000111346
546	5.5181	3408.9106	3325.3989	0.000132749
547	5.5265	1933.4741	1835.4736	0.000164989
548	5.535	927.9976	850.9214	0.000197668
549	5.5434	542.561	491.9365	0.000213812
550	5.5518	570.125	524.0015	0.000212404
551	5.5602	782.689	709.9165	0.000203087
552	5.5686	790.2524	762.2856	0.000202634
553	5.5771	585.7759	561.1079	0.000211238
554	5.5855	348.3398	346.3315	0.000222222
555	5.5939	259.9033	233.749	0.000226501
556	5.6023	223.3994	212.2202	0.000228206
557	5.6108	235.0044	227.645	0.000227324
558	5.6192	271.6724	275.8789	0.000225175
559	5.6276	383.3403	410.7719	0.000219394
560	5.636	744.0088	739.4219	0.000203087
561	5.6444	1354.6768	1311.9913	0.000180505
562	5.6529	1951.2812	2110.1708	0.000162813
563	5.6613	3377.9497	3599.8857	0.000132031
564	5.6697	6721.6177	6470.0464	9.15499E-05
565	5.6781	8779.2861	8854.5547	7.7006E-05
566	5.6865	7128.9541	7418.8799	8.81756E-05
567	5.695	4016.5586	3944.9819	0.000121448
568	5.7034	1797.2271	1621.9585	0.000166113
569	5.7118	868.895	740.687	0.000196194
570	5.7202	535.5635	517.3633	0.000209688
571	5.7286	471.2314	481.5395	0.000212314
572	5.737	493.8999	540.3076	0.00021106
573	5.7455	681.5044	787.9595	0.000202799
574	5.7539	1308.1724	1386.229	0.000179759
575	5.7623	2242.8408	2286.9883	0.000153775
576	5.7707	2693.5088	2822.6455	0.000143699
577	5.7791	2548.1772	2597.7641	0.000146649
578	5.7875	2228.8452	2288.7944	0.000153728
579	5.796	2581.4497	2768.3149	0.000145709
580	5.8044	5134.1182	6048.3487	0.000106146
581	5.8128	15424.7861	15921.2627	5.07177E-05
582	5.8212	34542.4546	32649.2749	2.57467E-05
583	5.8296	43480.1226	43455.982	2.09279E-05
584	5.838	33440.791	34014.4394	2.64908E-05
585	5.8465	17682.3955	16884.3564	4.54628E-05
586	5.8549	7371.0635	6334.6045	8.55432E-05
587	5.8633	3036.7319	2469.2993	0.000135851
588	5.8717	1547.3999	1432.561	0.000170155
589	5.8801	1206.0684	1255.5948	0.000180473
590	5.8885	1458.7358	1498.3217	0.000172444
591	5.8969	1828.4043	1895.8672	0.00016197
592	5.9054	1922.0093	1968.3833	0.000159413
593	5.9138	1674.6772	1668.8461	0.00016581
594	5.9222	1176.3452	1167.582	0.000180571
595	5.9306	715.0132	704.833	0.000196773
596	5.939	425.6816	441.333	0.00020842
597	5.9474	306.3496	337.2334	0.000213493
598	5.9558	249.0181	304.4683	0.000215889
599	5.9642	199.686	294.8974	0.00021796
600	5.9726	210.3545	292.1284	0.000217202
601	5.9811	188.0742	298.8208	0.000218007
602	5.9895	207.4077	319.9121	0.000217297
603	5.9979	259.7412	362.7383	0.000215054
604	6.0063	359.0752	446.4526	0.000210748
605	6.0147	531.4087	624.084	0.000203542
606	6.0231	993.7422	1046.2212	0.000186185
607	6.0315	2046.0757	1913.4956	0.000155788
608	6.0399	3596.4097	3386.5552	0.000125549
609	6.0483	5582.7432	5849.128	0.000100533
610	6.0567	10976.0771	10776.8798	6.52061E-05
611	6.0651	18902.4106	18163.8852	4.2996E-05
612	6.0736	20451.7959	21153.3662	4.03177E-05
613	6.082	15069.1294	15063.0493	5.15039E-05
614	6.0904	8126.4634	7404.9986	8.01989E-05
615	6.0988	3624.7969	3012.6514	0.000125581
616	6.1072	1611.1304	1322.3872	0.000168209
617	6.1156	852.4644	749.8775	0.000192976
618	6.124	564.7979	534.6392	0.000204499
619	6.1324	434.1313	465.5478	0.000210305
620	6.1408	506.4648	529.8667	0.00020734
621	6.1492	766.7988	771.352	0.000196889
622	6.1576	1134.1323	1145.7988	0.000183756
623	6.166	1461.4658	1414.5752	0.000173461
624	6.1744	1314.7998	1307.9746	0.000178126
625	6.1828	883.1333	845.1782	0.000193125
626	6.1912	496.4668	492.5396	0.000208899
627	6.1996	344.8008	424.229	0.000215936
628	6.208	342.1343	508.918	0.000216263
629	6.2164	331.4678	501.1026	0.000216967
630	6.2248	253.8018	350.9717	0.000220897
631	6.2332	172.1353	215.6197	0.000225175
632	6.2416	147.4688	172.6534	0.000226655
633	6.2501	180.8159	194.2363	0.000224618
634	6.2585	309.7031	322.4057	0.00021796
635	6.2669	677.5898	636.9365	0.000201491
636	6.2753	1170.4766	1094.9927	0.00018305
637	6.2837	1423.3638	1362.6245	0.000174734
638	6.2921	1344.2505	1237.9165	0.00017696
639	6.3005	964.1372	873.8071	0.000189466
640	6.3089	609.0244	539.6279	0.00020284
641	6.3173	477.9111	481.0234	0.000208073
642	6.3257	844.7979	801.439	0.00019305
643	6.3341	1448.6851	1380.0791	0.000172682
644	6.3425	1553.5713	1651.7461	0.000169405
645	6.3509	1142.4585	1226.1055	0.000181851
646	6.3593	604.3452	662.7143	0.000201288
647	6.3677	314.2319	362.5454	0.000213447
648	6.376	233.2036	308.79	0.000216873
649	6.3844	339.0903	429.8125	0.000211685
650	6.3928	708.9775	781.3715	0.00019604
651	6.4012	1444.8643	1429.0083	0.000171116
652	6.4096	2350.751	2229.7056	0.000147995
653	6.418	2780.6377	2869.5239	0.000139005
654	6.4264	3424.5244	3416.9458	0.00012747
655	6.4348	4416.4116	4311.8198	0.000113071
656	6.4432	4202.2983	4399.9887	0.000115781
657	6.4516	2778.1851	2954.7251	0.000138504
658	6.46	1373.0723	1446.2808	0.000171762
659	6.4684	616.959	665.7861	0.000197122
660	6.4768	319.8457	418.5	0.000209074
661	6.4852	250.7324	370.7402	0.00021182
662	6.4936	234.6196	395.8481	0.000212224
663	6.502	354.4482	491.3837	0.000207168
664	6.5104	568.874	674.7749	0.00019857
665	6.5188	841.2998	911.3691	0.000188573
666	6.5272	1095.7261	1132.6265	0.000180115
667	6.5356	1364.1519	1441.8282	0.000171969
668	6.5439	2070.5132	2384.2661	0.000153468
669	6.5523	5214.939	5701.0601	0.000103573
670	6.5607	14322.3647	13251.769	5.33134E-05
671	6.5691	24115.7905	22320.3003	3.50324E-05
672	6.5775	23731.2163	23330.3101	3.55177E-05
673	6.5859	15546.6421	15035.603	5.00877E-05
674	6.5943	7932.0684	7304.4434	8.10045E-05
675	6.6027	4873.4941	4417.1523	0.000107747
676	6.6111	4813.9199	4704.7119	0.000108507
677	6.6195	4631.3462	4930.8765	0.000110767
678	6.6279	3634.772	3813.3111	0.000124595
679	6.6362	2769.1328	2771.3594	0.000139762
680	6.6446	2461.5586	2373.4033	0.000146156
681	6.653	2039.9849	2043.3926	0.000155885
682	6.6614	1422.4106	1372.6342	0.000172652
683	6.6698	841.8364	782.1777	0.000192086
684	6.6782	519.2622	482.5513	0.000205002
685	6.6866	415.6885	379.9605	0.000209688
686	6.695	400.1143	354.316	0.000210615
687	6.7034	397.54	359.5166	0.00021097
688	6.7117	398.9014	391.1236	0.000211149
689	6.7201	484.3271	477.3647	0.000207641
690	6.7285	677.7529	705.1259	0.00019984
691	6.7369	1192.1787	1189.5391	0.000181389
692	6.7453	1886.6045	1868.2217	0.000161238
693	6.7537	2427.0303	2449.8584	0.000148434
694	6.7621	3300.4565	3503.6088	0.000131492
695	6.7704	6890.8179	7023.4497	8.93655E-05
696	6.7788	15316.2437	14161.5347	5.09944E-05
697	6.7872	21478.6694	20583.9936	3.88093E-05
698	6.7956	18516.0952	18234.0464	4.38616E-05
699	6.804	10866.521	10330.355	6.60328E-05
700	6.8124	4976.9468	4384.7124	0.00010812
701	6.8207	2193.3086	1792.6851	0.000154799
702	6.8291	1105.7344	927.7661	0.000186324
703	6.8375	695.1602	636.8653	0.000201979
704	6.8459	534.5859	529.7002	0.000208986
705	6.8543	547.0117	550.268	0.000208681
706	6.8626	725.373	725.2539	0.00020141
707	6.871	1061.7988	1011.3867	0.000188822
708	6.8794	1187.2246	1170.3633	0.000184638
709	6.8878	1080.6509	1132.3213	0.000188537
710	6.8962	1337.0767	1441.9956	0.000180018
711	6.9045	2442.438	2436.5078	0.000150263
712	6.9129	3330.8638	3427.9156	0.000132661
713	6.9213	2909.2896	3081.2007	0.000140627
714	6.9297	1732.7153	1805.6255	0.000168663
715	6.9381	840.1411	845.0224	0.000198768
716	6.9464	473.5029	489.3037	0.000214638
717	6.9548	475.9287	540.8745	0.000214777
718	6.9632	855.3545	874.5576	0.000198807
719	6.9716	1310.7803	1318.835	0.000182482
720	6.98	1446.2061	1469.8946	0.000178253
721	6.9883	1165.5674	1219.3638	0.000187829
722	6.9967	715.9932	769.8081	0.000205381
723	7.0051	346.4189	404.7353	0.000222519
724	7.0135	145.8452	221.6015	0.000233209
725	7.0218	77.2061	156.8199	0.000237304
726	7.0302	32.6323	138.0327	0.000240154
727	7.0386	15.0581	135.5688	0.000241488
728	7.047	40.6763	144.6118	0.000241022
729	7.0553	94.688	177.6392	0.000238949
730	7.0637	198.9163	282.7684	0.000234137
731	7.0721	510.1443	543.74	0.000219106
732	7.0805	1001.3723	995.2327	0.000198531
733	7.0888	1486.3831	1452.7151	0.000181686
734	7.0972	1640.6111	1692.1643	0.000177305
735	7.1056	1559.8391	1603.3098	0.000180473
736	7.114	1522.0671	1417.1984	0.000182315
737	7.1223	1360.0791	1233.8955	0.000188501
738	7.1307	935.3071	860.375	0.000205677
739	7.1391	516.5352	520.6748	0.000225989
740	7.1474	340.5459	353.502	0.000236351
741	7.1558	309.7739	324.1582	0.00023912
742	7.1642	357.002	385.8067	0.000237473
743	7.1725	535.0137	575.3321	0.000228781
744	7.1809	1035.2417	1032.4097	0.000206058
745	7.1893	1942.4697	1865.7402	0.000174155
746	7.1977	3101.698	2873.2781	0.000145285
747	7.206	3595.7087	3559.6989	0.000135888
748	7.2144	3649.9368	3940.9641	0.000135227
749	7.2228	5745.1648	5930.74	0.000105574
750	7.2311	11484.1765	10700.4597	6.58198E-05
751	7.2395	15458.4045	15166.4182	5.2222E-05
752	7.2479	12712.6326	13344.0896	6.10314E-05
753	7.2562	7172.6436	7602.5772	9.23617E-05
754	7.2646	3319.8716	3237.7407	0.000143761
755	7.273	1581.0996	1364.6709	0.000192345
756	7.2813	977.1113	820.1245	0.000218484
757	7.2897	862.3394	751.9229	0.000225023
758	7.2981	1106.5674	945.4141	0.000214133
759	7.3064	1450.5781	1250.5429	0.00020016
760	7.3148	1410.8062	1309.5733	0.000202511
761	7.3232	1056.0354	985.6804	0.000219058
762	7.3315	756.0461	651.7941	0.00023546
763	7.3399	628.2742	489.8257	0.000243843
764	7.3483	606.959	462.9834	0.000246184
765	7.3566	616.9358	496.3252	0.000245761
766	7.365	650.9485	569.3494	0.000243902
767	7.3733	747.9255	703.6008	0.000238436
768	7.3817	1002.9385	971.9898	0.000224921
769	7.3901	1480.9512	1487.9888	0.000203211
770	7.3984	2363.9282	2375.561	0.000172384
771	7.4068	3821.9409	4077.436	0.000137817
772	7.4152	7627.9539	8356.2439	9.04241E-05
773	7.4235	18408.9307	17689.6377	4.57938E-05
774	7.4319	31888.9436	30641.0647	2.83174E-05
775	7.4402	32316.9204	35187.7407	2.79806E-05
776	7.4486	21630.9333	24937.6423	3.99202E-05
777	7.457	11242.946	12434.4196	6.82175E-05
778	7.4653	5127.9231	5209.6379	0.000117082
779	7.4737	2384.936	2317.7363	0.000172563
780	7.482	1322.9128	1341.6189	0.000211416
781	7.4904	936.9255	967.1032	0.000230362
782	7.4987	830.9026	0	0.000236295

                       


# The following lines are used to test the character set of files sent by
# network email or other means. They are not part of the CIF data set.
# abcdefghijklmnopqrstuvwxyzABCDEFGHIJKLMNOPQRSTUVWXYZ0123456789
# !@#$%^&*()_+{}:"~<>?|\-=[];'`,./                 
