# Supplementary material for: Structure reinvestigation of α-, β- and γ-In2S3
Source: Acta Crystallogr B Struct Sci Cryst Eng Mater. 2016 May 26;72(Pt 3):410–5. doi: 10.1107/S2052520616007058 (PMC4886618; doi:10.1107/S2052520616007058)
Supplement: Supplementary file 3 [file b-72-00410-CubicIn2S3sup3.rtv]

##############################################################################
###    CIF submission form for powder diffraction data (IUCr journals)     ###
###                                              Version 11 February 2005  ###
##############################################################################

# This is an electronic "form" for submitting powder diffraction data in CIF 
# format to an IUCr journal.  The data for each powder profile should be sent 
# as a separate file consisting of one data block.  The value of _pd_block_id 
# is used to associate each powder profile with a Rietveld refinement, since 
# it must match the value of _pd_block_diffractogram_id in the CIF used to 
# report the results of the refinement. The current version of the powder 
# CIF dictionary, which contains definitions of the terms starting _pd_,  
# may be obtained from http://www.iucr.org/iucr-top/cif/pd/index.html.  
# Note that the query marks '?' are significant as placeholders, and should 
# not be deleted where a data item is not given, UNLESS the accompanying data 
# name is also deleted. Lines should not exceed 80 characters in length.  The 
# comments following a hash symbol '#' may be deleted if wished.


#data_ppins_113_10090_counts
data_CubicIn2S3 
_pd_block_id    ppins_113_10090_counts

loop_
      _pd_proc_point_id                           
      _pd_proc_2theta_corrected
      _pd_proc_intensity_net                     
      _pd_calc_intensity_net
      _pd_proc_ls_weight                     

1	1.0032	-47.3071	0	0.000179565
2	1.0117	-19.3071	0	0.000178667
3	1.0202	-4.3071	0	0.00017819
4	1.0287	3.6929	0	0.000177936
5	1.0372	39.6929	0	0.000176803
6	1.0457	-9.3071	0	0.000178348
7	1.0542	36.6929	0	0.000176897
8	1.0627	-44.3071	0	0.000179469
9	1.0712	-35.3071	0	0.000179179
10	1.0797	-25.3071	0	0.000178859
11	1.0882	23.6929	0	0.000177305
12	1.0967	70.6929	23.4483	0.00017584
13	1.1052	57.6929	25.4424	0.000176243
14	1.1137	67.6929	27.7017	0.000175932
15	1.1222	76.3965	30.2749	0.000175654
16	1.1307	14.5444	33.2231	0.000177683
17	1.1392	46.6929	36.6236	0.000176772
18	1.1477	40.8408	40.5727	0.000177054
19	1.1562	45.9888	45.1949	0.000176991
20	1.1647	79.1372	50.6518	0.000176056
21	1.1732	121.2852	57.1563	0.000174856
22	1.1817	160.4331	64.9941	0.000173762
23	1.1902	175.1016	74.5542	0.000172831
24	1.1987	163.5435	86.378	0.000172473
25	1.2072	109.9854	101.2359	0.00017337
26	1.2157	102.4272	120.2534	0.000172891
27	1.2242	93.8691	145.1259	0.000172444
28	1.2327	155.311	178.499	0.000169952
29	1.2412	132.7529	224.6738	0.000169924
30	1.2497	248.1948	291.0688	0.000166003
31	1.2582	370.6367	393.4922	0.000162075
32	1.2667	629.0786	606.4502	0.000154991
33	1.2752	1472.5205	1494.8603	0.000136631
34	1.2837	5383.9624	5889.0581	8.88573E-05
35	1.2922	19852.4043	19988.4141	3.8841E-05
36	1.3007	44703.8467	43235.8662	1.97546E-05
37	1.3092	55137.2881	54692.3897	1.63725E-05
38	1.3177	38066.73	38991.1441	2.27113E-05
39	1.3262	15911.1719	16453.8379	4.56642E-05
40	1.3347	4428.6138	4555.8658	9.57854E-05
41	1.3432	1262.0557	1205.0035	0.000137043
42	1.3517	559.498	548.1357	0.000151103
43	1.3602	324.9395	370.4898	0.000156079
44	1.3687	259.3813	276.8564	0.000157109
45	1.3772	189.8232	214.9614	0.000158253
46	1.3857	131.2651	171.5708	0.000159134
47	1.3942	100.707	140.0185	0.000159312
48	1.4027	124.1494	116.3838	0.000158128
49	1.4112	77.5908	98.2358	0.000158705
50	1.4197	41.0327	84.0068	0.000159033
51	1.4282	98.4746	72.6484	0.000157011
52	1.4366	122.1938	63.5376	0.00015586
53	1.4451	123.6357	55.9531	0.000155255
54	1.4536	108.0776	49.6464	0.000155063
55	1.4621	156.0117	44.3462	0.000152695
56	1.4706	142.9409	39.8501	0.000151355
57	1.4791	65.8706	36.0034	0.000151492
58	1.4876	4.7998	32.687	0.000151263
59	1.4961	19.729	29.8081	0.000149321
60	1.5046	74.6577	27.2925	0.000146563
61	1.5131	12.5869	25.082	0.00014637
62	1.5216	-2.4839	23.1294	0.00014518
63	1.5301	-13.5542	0	0.000143926
64	1.5386	-15.625	0	0.000142511
65	1.5471	-30.6958	0	0.000141383
66	1.5556	5.8521	0	0.000139353
67	1.5641	9.8828	0	0.000138198
68	1.5726	-21.0869	0	0.000137722
69	1.5811	-0.0562	0	0.000136277
70	1.5896	-2.0254	0	0.000135281
71	1.5981	23.0049	0	0.000133815
72	1.6066	8.0347	0	0.000133085
73	1.6151	26.0654	0	0.000131787
74	1.6236	51.0957	0	0.000130395
75	1.6321	3.1265	0	0.000130259
76	1.6406	-19.8428	0	0.000129702
77	1.6491	6.1875	0	0.000128337
78	1.6576	-18.7827	0	0.000127828
79	1.6661	-33.752	0	0.000127162
80	1.6745	6.4077	0	0.000125723
81	1.683	-4.228	0	0.000125172
82	1.6915	7.1357	0	0.000124285
83	1.7	19.499	0	0.000123396
84	1.7085	1.8633	0	0.000122971
85	1.717	-1.7729	0	0.000122339
86	1.7255	-32.4092	0	0.000122115
87	1.734	-1.0449	0	0.000120977
88	1.7425	-12.6807	0	0.000120482
89	1.751	-45.3174	0	0.000120294
90	1.7595	31.0469	0	0.000118554
91	1.768	22.9883	0	0.000117897
92	1.7765	-6.0879	0	0.000117509
93	1.785	15.835	0	0.000116428
94	1.7935	-13.2422	0	0.00011605
95	1.802	8.6807	0	0.000114995
96	1.8105	25.6035	0	0.000114025
97	1.819	2.5264	0	0.000113585
98	1.8275	-34.5508	0	0.000113327
99	1.8359	23.0439	0	0.000111882
100	1.8444	18.9668	0	0.000111222
101	1.8529	-4.1104	0	0.000110803
102	1.8614	-35.875	0	0.000110644
103	1.8699	-22.168	0	0.000110072
104	1.8784	-16.46	0	0.000109601
105	1.8869	-1.7529	0	0.000109027
106	1.8954	49.9541	0	0.000108026
107	1.9039	18.6621	0	0.000108003
108	1.9124	16.3701	0	0.000107643
109	1.9209	26.0771	0	0.000107147
110	1.9294	14.7852	16.7364	0.000106895
111	1.9379	-21.374	18.1934	0.000107204
112	1.9464	-40.8018	19.8486	0.000107527
113	1.9549	37.7705	21.7412	0.000106724
114	1.9633	44.2422	23.8887	0.000106746
115	1.9718	31.8145	26.4024	0.000106986
116	1.9803	25.3867	29.333	0.000107158
117	1.9888	53.959	32.7793	0.000106929
118	1.9973	39.5312	36.8681	0.000107193
119	2.0058	32.6387	41.7705	0.000107377
120	2.0143	42.7393	47.7149	0.000107388
121	2.0228	25.8389	55.0176	0.000107712
122	2.0313	76.7061	64.125	0.000107377
123	2.0398	109.5977	75.6778	0.000107585
124	2.0483	134.4902	90.6328	0.000107887
125	2.0568	121.3809	110.4502	0.000108637
126	2.0653	161.2734	137.4629	0.000108767
127	2.0737	211.5664	175.0312	0.000108767
128	2.0822	267.459	231.0752	0.000108707
129	2.0907	373.3496	325.0517	0.000108061
130	2.0992	660.2422	583.3027	0.000105374
131	2.1077	1690.1348	1811.8633	9.55201E-05
132	2.1162	6293.0254	6766.4883	6.65735E-05
133	2.1247	18638.918	18262.0625	3.66086E-05
134	2.1332	30581.8096	30087.8604	2.5505E-05
135	2.1417	26916.7021	28106.5107	2.81754E-05
136	2.1502	14534.5928	15092.2373	4.3367E-05
137	2.1587	5140.4854	5063.1202	7.34538E-05
138	2.1671	1518.7783	1353.5381	0.000100583
139	2.1756	565.6709	491.7383	0.000111882
140	2.1841	336.5615	298.3447	0.0001155
141	2.1926	223.4541	216.5049	0.00011773
142	2.2011	183.2842	165.3887	0.000119005
143	2.2096	187.8677	130.3462	0.000119589
144	2.2181	117.4521	105.2871	0.000121271
145	2.2266	84.0356	86.7729	0.000122444
146	2.2351	46.6206	72.7197	0.000123701
147	2.2436	39.2041	61.8086	0.000124517
148	2.252	52.2529	53.2622	0.000125016
149	2.2605	75.8364	46.2934	0.00012536
150	2.269	26.7012	40.6035	0.000127
151	2.2775	38.3384	35.8994	0.000127714
152	2.286	64.9775	31.9653	0.000128189
153	2.2945	108.6162	134.3696	0.000128386
154	2.303	131.2539	140.5747	0.000128932
155	2.3115	123.8931	148.3872	0.000129988
156	2.32	164.8457	157.96	0.00013048
157	2.3284	247.9585	169.3677	0.000131027
158	2.3369	334.7979	183.1861	0.00013077
159	2.3454	299.9775	199.6997	0.0001317
160	2.3539	329.1572	204.2676	0.000131527
161	2.3624	337.3374	229.0913	0.000131718
162	2.3709	305.5166	258.7139	0.000132608
163	2.3794	347.6968	294.4531	0.000132205
164	2.3879	365.8765	338.107	0.000132223
165	2.3964	420.0562	392.1822	0.000131614
166	2.4048	456.0103	468.5137	0.00013132
167	2.4133	490.1899	556.3545	0.000131062
168	2.4218	571.3696	671.3598	0.000130005
169	2.4303	696.5493	825.9077	0.000128238
170	2.4388	887.7295	1040.2002	0.000125471
171	2.4473	1184.9087	1349.2466	0.000121242
172	2.4558	1708.0889	1827.7471	0.00011426
173	2.4642	2792.043	2791.5039	0.000101864
174	2.4727	6119.2227	6553.2383	7.61905E-05
175	2.4812	21132.4023	23832.2363	3.55631E-05
176	2.4897	76274.582	76042.7539	1.20132E-05
177	2.4982	161901.7617	156944.8086	5.92242E-06
178	2.5067	183454.9419	189485.2075	5.25254E-06
179	2.5152	124005.1211	128731.7149	7.63854E-06
180	2.5237	53852.3013	52708.3833	1.64628E-05
181	2.5321	16526.2549	15192.4776	4.27387E-05
182	2.5406	5238.4351	4628.0474	8.27061E-05
183	2.5491	2574.6147	2417.8364	0.000106293
184	2.5576	1672.7944	1728.3374	0.000117827
185	2.5661	1229.9741	1364.3603	0.000124611
186	2.5746	1074.1538	1170.7593	0.000127389
187	2.5831	1172.334	1251.6328	0.000126119
188	2.5915	2146.2881	2346.4014	0.000112562
189	2.6	6429.4673	6247.0689	7.60572E-05
190	2.6085	14294.6475	13025.3545	4.76327E-05
191	2.617	17355.8271	16735.3662	4.16043E-05
192	2.6255	12487.0068	12262.4873	5.22248E-05
193	2.634	5853.1865	5478.7998	8.0032E-05
194	2.6425	1964.3662	1772.9541	0.000116455
195	2.6509	703.3203	670.3862	0.000136855
196	2.6594	345.5	413.2559	0.0001443
197	2.6679	243.6802	324.0567	0.000146864
198	2.6764	227.8594	269.6382	0.000147623
199	2.6849	165.0396	230.2593	0.000149432
200	2.6934	150.2192	200.2334	0.000150195
201	2.7018	116.1738	176.7998	0.0001514
202	2.7103	65.353	157.581	0.000153022
203	2.7188	66.7021	141.6987	0.000153445
204	2.7273	50.6768	33.1582	0.000154321
205	2.7358	43.6523	28.6543	0.000154991
206	2.7443	34.6274	25.0068	0.000155715
207	2.7527	9.3564	22.0439	0.000156838
208	2.7612	-9.6689	19.5499	0.000157828
209	2.7697	20.3066	17.455	0.000157604
210	2.7782	26.2817	15.6792	0.000157978
211	2.7867	0.2573	14.1606	0.00015916
212	2.7952	11.6504	12.8525	0.000159286
213	2.8036	24.0332	11.7295	0.000159363
214	2.8121	46.5986	62.4585	0.000159185
215	2.8206	68.1646	66.0376	0.000159033
216	2.8291	80.73	70.3184	0.000159109
217	2.8376	80.2959	66.9873	0.000159515
218	2.846	93.6787	73.5185	0.000159566
219	2.8545	88.2446	81.1479	0.000160102
220	2.863	111.8101	90.0264	0.000159898
221	2.8715	133.6562	100.4418	0.000159642
222	2.88	120.5737	112.769	0.000160051
223	2.8885	155.4917	127.5039	0.000159236
224	2.8969	173.375	145.0845	0.000158856
225	2.9054	177.293	166.834	0.000158831
226	2.9139	209.2109	193.8374	0.000158103
227	2.9224	222.1284	227.9238	0.000157853
228	2.9309	247.0464	271.7827	0.000157307
229	2.9393	313.9297	328.7188	0.000155739
230	2.9478	373.8477	406.4424	0.000154369
231	2.9563	439.7656	514.9057	0.000152882
232	2.9648	605.6831	672.6108	0.000149165
233	2.9733	851.6011	921.48	0.000143947
234	2.9817	1435.4844	1455.0698	0.000132837
235	2.9902	3306.4023	3615.4296	0.000106428
236	2.9987	11692.3203	12943.6562	5.62461E-05
237	3.0072	40046.2383	38522.6602	2.16779E-05
238	3.0157	76769.1558	73412.5386	1.207E-05
239	3.0241	77395.0396	81351.5084	1.19799E-05
240	3.0326	50905.957	51301.3632	1.75497E-05
241	3.0411	21366.875	19899.2051	3.64445E-05
242	3.0496	6599.793	5629.5293	7.89328E-05
243	3.058	2199.6763	1900.6094	0.000120977
244	3.0665	1102.5942	1056.0151	0.000139548
245	3.075	706.5117	746.8911	0.000147776
246	3.0835	481.4297	568.3008	0.000152929
247	3.092	363.3477	445.4097	0.000155812
248	3.1004	294.231	359.5259	0.00015758
249	3.1089	252.1489	295.9551	0.000158705
250	3.1174	221.0664	248.2685	0.000159566
251	3.1259	165.9844	211.6944	0.000161057
252	3.1343	125.8682	183.4414	0.00016218
253	3.1428	88.7856	160.7851	0.000163239
254	3.1513	90.2104	142.684	0.000163506
255	3.1598	107.0405	128.1489	0.00016372
256	3.1683	136.8701	116.4892	0.000163586
257	3.1767	148.4087	107.3257	0.000163934
258	3.1852	168.2378	100.1348	0.000164069
259	3.1937	177.0684	94.8716	0.000164501
260	3.2022	195.8975	91.5137	0.000164663
261	3.2106	221.4351	90.208	0.000164636
262	3.2191	239.8447	91.2964	0.000164799
263	3.2276	250.8833	95.5547	0.000164204
264	3.2361	228.9224	55.2378	0.000164501
265	3.2445	165.0898	75.4409	0.000165948
266	3.253	233.1284	119.833	0.0001638
267	3.2615	391.167	296.2544	0.000159388
268	3.27	913.2056	1043.7144	0.000146908
269	3.2784	2718.3735	3025.6323	0.000115969
270	3.2869	5087.4121	5727.0771	9.08843E-05
271	3.2954	5184.4507	6301.1821	9.00009E-05
272	3.3039	3267.4893	3937.3077	0.000108637
273	3.3123	1413.6567	1544.4633	0.000135833
274	3.3208	505.6953	442.831	0.000154679
275	3.3293	233.7344	151.461	0.000161186
276	3.3378	148.7729	85.456	0.000163132
277	3.3462	97.9404	60.8349	0.000164204
278	3.3547	74.979	45.9624	0.000164528
279	3.3632	84.0181	35.9292	0.000163988
280	3.3717	71.0566	28.8305	0.000164042
281	3.3801	78.2241	23.685	0.000163559
282	3.3886	72.2627	19.7554	0.000163425
283	3.3971	74.3013	16.7237	0.000163079
284	3.4055	69.4692	14.3623	0.00016292
285	3.414	37.5078	12.4458	0.000163479
286	3.4225	47.5464	10.8872	0.00016292
287	3.431	45.4956	9.6035	0.000162628
288	3.4394	30.1533	8.5454	0.000162655
289	3.4479	57.6401	7.6425	0.000161551
290	3.4564	31.127	6.8755	0.000161865
291	3.4649	39.6138	6.2178	0.000161264
292	3.4733	27.2715	5.6568	0.000161212
293	3.4818	26.7583	5.1621	0.000160849
294	3.4903	10.2451	13.7451	0.000160901
295	3.4987	0.9028	14.1313	0.000160772
296	3.5072	-10.6104	10.6513	0.000160694
297	3.5157	0.876	11.648	0.000160026
298	3.5242	-36.3623	12.791	0.000160617
299	3.5326	9.6152	14.0937	0.000159084
300	3.5411	49.4258	15.6255	0.000157729
301	3.5496	24.2363	17.4199	0.000158003
302	3.558	11.2139	19.5142	0.000157978
303	3.5665	52.0244	22.0415	0.000156617
304	3.575	26.835	25.0913	0.000156887
305	3.5834	27.8125	28.7686	0.000156519
306	3.5919	9.623	33.374	0.000156617
307	3.6004	26.4341	39.1729	0.00015586
308	3.6088	9.4116	46.5132	0.000155933
309	3.6173	8.2222	56.2383	0.000155618
310	3.6258	3.0532	69.3252	0.000155739
311	3.6343	24.3896	87.497	0.000155304
312	3.6427	54.6865	113.3662	0.000154655
313	3.6512	131.0229	153.7421	0.000152929
314	3.6597	238.3594	234.1573	0.000150534
315	3.6681	461.6562	515.1166	0.000145709
316	3.6766	1530.9927	1729.8687	0.000126119
317	3.6851	5460.3291	5285.0195	8.43526E-05
318	3.6935	11528.626	10681.5752	5.58036E-05
319	3.702	12908.9619	12947.8721	5.18215E-05
320	3.7105	8779.2983	8927.5639	6.59457E-05
321	3.7189	4073.5957	3834.2441	9.5648E-05
322	3.7274	1414.9316	1197.0566	0.00012832
323	3.7359	512.2681	437.833	0.000145201
324	3.7443	327.5649	270.6518	0.000149276
325	3.7528	254.9014	217.3365	0.000150989
326	3.7613	219.2378	191.2534	0.000151883
327	3.7697	235.5347	178.1524	0.000151584
328	3.7782	206.8711	173.4302	0.000152323
329	3.7867	213.207	175.2734	0.000152253
330	3.7951	246.5044	182.6797	0.000151561
331	3.8036	261.8408	195.6958	0.000151286
332	3.8121	263.8726	214.7427	0.000151103
333	3.8205	270.521	240.5762	0.000150807
334	3.829	310.0938	275.6895	0.000149768
335	3.8375	342.6665	322.8428	0.000148898
336	3.8459	402.3149	385.9609	0.000147449
337	3.8544	438.8877	474.2344	0.00014652
338	3.8628	540.5361	598.3071	0.000144238
339	3.8713	720.1089	784.8198	0.000140469
340	3.8798	1006.6816	1097.3935	0.000134916
341	3.8882	1770.3301	1886.9414	0.00012222
342	3.8967	4332.9028	5234.687	9.30146E-05
343	3.9052	15748.4756	17636.6045	4.50999E-05
344	3.9136	45785.124	44544.8818	1.91512E-05
345	3.9221	70865.6968	71660.0327	1.29361E-05
346	3.9306	61866.2695	65906.0976	1.46391E-05
347	3.939	35053.918	35786.3868	2.40941E-05
348	3.9475	13702.4907	12579.645	4.96056E-05
349	3.9559	4441.1392	3762.0533	9.17095E-05
350	3.9644	1755.7119	1546.7998	0.000121581
351	3.9729	993.2847	972.2915	0.000133887
352	3.9813	654.9326	710.7158	0.000140115
353	3.9898	496.5059	543.191	0.000143164
354	3.9982	420.1543	429.3672	0.000144613
355	4.0067	365.7266	346.8101	0.000145624
356	4.0152	328.2993	285.8139	0.000146284
357	4.0236	265.9478	239.9952	0.000147493
358	4.0321	256.5205	203.9453	0.000147558
359	4.0406	218.0938	175.4175	0.000148258
360	4.049	235.7422	152.7041	0.000147732
361	4.0575	222.3149	221.5791	0.000147885
362	4.0659	241.9634	213.4312	0.000147319
363	4.0744	228.9248	208.667	0.000146606
364	4.0829	181.9976	207.0494	0.000146499
365	4.0913	133.6821	208.3603	0.000146434
366	4.0998	88.7554	212.5908	0.000146284
367	4.1082	75.1514	219.7339	0.000146263
368	4.1167	88.2349	230.1963	0.000146156
369	4.1251	123.2231	244.1201	0.000145582
370	4.1336	149.3066	262.4272	0.000145201
371	4.1421	168.3896	235.6528	0.00014497
372	4.1505	219.3784	268.6074	0.000144071
373	4.159	273.4619	309.4883	0.000143123
374	4.1674	332.4502	359.7354	0.000142086
375	4.1759	399.5337	424.0537	0.000140905
376	4.1844	508.6172	507.1416	0.000138927
377	4.1928	667.606	615.5039	0.000136073
378	4.2013	807.6895	764.2554	0.000133672
379	4.2097	956.6777	970.311	0.000131199
380	4.2182	1254.7612	1275.6924	0.00012639
381	4.2266	1743.7495	1762.6382	0.000119147
382	4.2351	2806.833	2903.6455	0.000105843
383	4.2436	6284.9165	7419.9624	7.74114E-05
384	4.252	21762.9048	24386.731	3.52262E-05
385	4.2605	68489.9883	65272.293	1.33143E-05
386	4.2689	118442.9766	112172.3125	7.99667E-06
387	4.2774	112125.0601	112930.5445	8.42275E-06
388	4.2858	67275.0488	66471.33	1.35377E-05
389	4.2943	27921.1323	25054.1577	2.89805E-05
390	4.3027	9441.1206	7635.5347	6.24298E-05
391	4.3112	3625.2041	2962.9404	9.80969E-05
392	4.3196	1993.1924	1799.9678	0.000116904
393	4.3281	1388.2764	1299.9268	0.000125929
394	4.3366	1042.3594	993.6182	0.000131804
395	4.345	878.3477	788.2427	0.000134862
396	4.3535	735.4312	641.3589	0.000137665
397	4.3619	608.4194	535.9214	0.000140272
398	4.3704	529.5034	456.9936	0.000142005
399	4.3788	456.4917	398.9229	0.000143658
400	4.3873	401.5752	355.6387	0.00014497
401	4.3957	345.5635	325.5303	0.000146327
402	4.4042	311.647	306.8491	0.000147232
403	4.4126	309.6353	300.7798	0.000147449
404	4.4211	311.7192	311.5317	0.00014758
405	4.4295	337.7075	362.7095	0.000147189
406	4.438	492.791	605.9551	0.000144071
407	4.4464	1392.7793	1605.1274	0.000127665
408	4.4549	4396.8623	4274.501	9.23446E-05
409	4.4633	8356.8516	7851.8907	6.76544E-05
410	4.4718	8557.9346	8723.9571	6.67824E-05
411	4.4802	5493.9229	5648.92	8.40195E-05
412	4.4887	2442.0063	2343.8178	0.000113097
413	4.4971	822.9946	702.8222	0.0001386
414	4.5056	239.0781	254.7651	0.000150989
415	4.5141	55.1621	147.6084	0.000155497
416	4.5225	28.1504	110.1621	0.000156348
417	4.5309	12.1387	88.7759	0.000156937
418	4.5394	-30.7778	69.9893	0.000158203
419	4.5478	-65.7896	53.4829	0.000159286
420	4.5563	-96.1855	41.5157	0.000160565
421	4.5647	-112.8745	37.9414	0.00016197
422	4.5732	-74.1191	32.875	0.000161943
423	4.5816	-77.8081	29.189	0.000163026
424	4.5901	-28.0547	26.3559	0.000162707
425	4.5985	-28.7441	24.232	0.00016372
426	4.607	13.0117	22.6308	0.000163613
427	4.6154	46.3223	21.5025	0.00016372
428	4.6239	38.0781	20.7632	0.000164962
429	4.6323	52.3887	20.4004	0.00016559
430	4.6408	80.4609	20.396	0.00016488
431	4.6492	69.6938	20.7626	0.000164989
432	4.6577	42.8462	21.5474	0.000165536
433	4.6661	46.0791	22.7959	0.000165262
434	4.6746	3.2314	24.6469	0.000166251
435	4.683	-13.5356	27.2198	0.000166528
436	4.6915	-23.3838	24.581	0.000166611
437	4.6999	-15.1509	29.9922	0.000166196
438	4.7083	-14.7949	37.3838	0.00016603
439	4.7168	-14.7505	47.9849	0.00016592
440	4.7252	3.3403	63.5966	0.000165317
441	4.7337	36.3848	90.7554	0.000164312
442	4.7421	78.4756	179.8374	0.000163079
443	4.7506	356.52	476.519	0.000155909
444	4.759	1437.6113	1451.9135	0.000133351
445	4.7675	3882.6553	3401.5655	0.000100523
446	4.7759	5536.7466	5043.565	8.61623E-05
447	4.7843	4558.8374	4356.8452	9.40557E-05
448	4.7928	2526.8818	2274.8115	0.000116225
449	4.8012	1001.9727	832.8521	0.000141183
450	4.8097	319.0171	292.6714	0.000156152
451	4.8181	124.1079	161.3916	0.000160953
452	4.8266	63.1523	127.6254	0.000162443
453	4.835	20.2437	115.5655	0.000163479
454	4.8434	6.3345	112.0948	0.000163747
455	4.8519	59.3789	114.7402	0.000162232
456	4.8603	37.4697	122.7949	0.000162707
457	4.8688	22.5142	136.8077	0.000162999
458	4.8772	60.9785	157.7563	0.000162048
459	4.8857	120.4409	188.7671	0.000160668
460	4.8941	189.8276	233.81	0.000159058
461	4.9025	257.2144	302.4664	0.00015753
462	4.911	402.6763	427.4473	0.000154154
463	4.9194	689.0635	784.7827	0.000147776
464	4.9279	1809.5254	2230.7305	0.000126887
465	4.9363	6474.9121	6653.9824	7.97448E-05
466	4.9447	15847.2988	14536.1386	4.56496E-05
467	4.9532	20694.7612	20068.3667	3.73874E-05
468	4.9616	15774.1479	15994.2729	4.58295E-05
469	4.9701	8316.6104	7868.5713	6.96573E-05
470	4.9785	3371.9971	2956.251	0.000106326
471	4.9869	1849.3838	1795.2061	0.000126968
472	4.9954	3145.8462	3087.6509	0.000109099
473	5.0038	6082.2329	5606.3013	8.2672E-05
474	5.0122	6799.6191	6769.1777	7.80823E-05
475	5.0207	4786.082	4832.7929	9.27042E-05
476	5.0291	2384.4683	2238.8453	0.000119346
477	5.0376	899.9312	801.4703	0.00014518
478	5.046	328.3179	342.1026	0.000158479
479	5.0544	190.7041	218.2353	0.00016218
480	5.0629	100.167	169.4136	0.000164772
481	5.0713	88.5532	140.7138	0.000165262
482	5.0797	52.9399	121.3037	0.000166417
483	5.0882	46.4023	107.7461	0.000166778
484	5.0966	11.7891	98.6114	0.000167926
485	5.105	1.4937	92.7183	0.000168776
486	5.1135	17.5972	89.4937	0.000169147
487	5.1219	31.3574	88.7666	0.000169578
488	5.1304	77.4604	90.5209	0.00016909
489	5.1388	92.2207	94.9668	0.000169492
490	5.1472	121.5249	102.6587	0.000169262
491	5.1557	124.8203	114.751	0.000169176
492	5.1641	139.1123	132.6499	0.000168776
493	5.1725	148.4048	159.3652	0.00016852
494	5.181	180.7002	189.8745	0.000167616
495	5.1894	251.9922	262.353	0.000165645
496	5.1978	435.2842	448.0586	0.000160772
497	5.2063	958.5801	1180.0225	0.000148302
498	5.2147	3228.8721	3599.2041	0.000110951
499	5.2231	9072.1641	8510.5293	6.73129E-05
500	5.2316	13600.46	13111.9756	5.15889E-05
501	5.24	11447.752	11772.7305	5.80349E-05
502	5.2484	6471.0439	6413.1757	8.1606E-05
503	5.2568	2687.3359	2385.8916	0.000118064
504	5.2653	970.6318	772.2734	0.000148082
505	5.2737	413.9238	349.9907	0.000161394
506	5.2821	288.2158	229.8359	0.000164745
507	5.2906	220.5112	173.2802	0.000166611
508	5.299	143.8037	139.1362	0.000168776
509	5.3074	109.0957	117.1587	0.000169779
510	5.3159	121.3911	103.2998	0.000169434
511	5.3243	107.6831	95.9614	0.000169837
512	5.3327	100.1807	94.3296	0.00017001
513	5.3411	82.2646	99.0351	0.000170445
514	5.3496	119.314	113.8116	0.000169291
515	5.358	169.3984	158.8305	0.000167785
516	5.3664	278.4824	341.7456	0.00016469
517	5.3749	821.5317	994.5224	0.000151103
518	5.3833	2359.6157	2401.5542	0.000122564
519	5.3917	3780.7002	3884.5742	0.000104351
520	5.4001	3393.7842	3745.2764	0.000108707
521	5.4086	2035.8335	2155.6685	0.000127486
522	5.417	907.9175	845.2529	0.000148832
523	5.4254	318.002	284.6734	0.000163079
524	5.4339	148.0513	131.5005	0.000167645
525	5.4423	74.1353	88.1016	0.000169664
526	5.4507	64.2192	68.3339	0.000169866
527	5.4591	44.3037	45.4575	0.000170358
528	5.4676	51.353	37.7119	0.000170068
529	5.476	43.437	32.4975	0.000170213
530	5.4844	73.521	28.9194	0.000169262
531	5.4928	67.605	26.5117	0.000169348
532	5.5013	41.6548	24.98	0.00017001
533	5.5097	66.9468	24.1909	0.000168919
534	5.5181	68.5288	24.0312	0.000168294
535	5.5265	36.1099	24.4673	0.000168634
536	5.535	19.4502	25.5322	0.00016852
537	5.5434	22.0327	27.269	0.00016787
538	5.5518	-4.3853	29.8164	0.000168039
539	5.5602	5.1958	33.3882	0.000167196
540	5.5686	16.7783	38.3227	0.000166306
541	5.5771	29.0244	45.2568	0.000165673
542	5.5855	36.2485	79.771	0.000165289
543	5.5939	59.4722	95.7686	0.000164474
544	5.6023	99.6963	119.2847	0.000163212
545	5.6108	141.8398	160.6494	0.000161917
546	5.6192	220.0635	269.2359	0.000159719
547	5.6276	537.2876	688.2564	0.00015186
548	5.636	1790.5112	1940.5122	0.00012747
549	5.6444	4337.7354	4164.8936	9.61631E-05
550	5.6529	5704.8789	5786.0361	8.49401E-05
551	5.6613	4487.1025	4705.2607	9.4679E-05
552	5.6697	2459.3267	2417.2798	0.000117082
553	5.6781	1077.5508	919.6045	0.000139548
554	5.6865	489.7749	374.0972	0.00015186
555	5.695	303.918	238.6289	0.000156104
556	5.7034	266.1421	209.2227	0.000156863
557	5.7118	263.3662	206.9253	0.000156764
558	5.7202	274.5903	219.7275	0.000156323
559	5.7286	301.8145	246.9839	0.000155497
560	5.737	339.0381	291.832	0.00015444
561	5.7455	405.1816	362.7011	0.000152718
562	5.7539	498.4058	475.2354	0.000150421
563	5.7623	693.6294	698.0645	0.000145985
564	5.7707	1259.8535	1404.9985	0.000134716
565	5.7791	3379.0776	4040.3325	0.000104723
566	5.7875	11110.3018	11139.5284	5.78469E-05
567	5.796	23440.4448	22069.0561	3.37564E-05
568	5.8044	27049.6689	27095.1416	3.00842E-05
569	5.8128	19259.8931	19551.9634	3.92819E-05
570	5.8212	9691.1172	9078.0547	6.29129E-05
571	5.8296	3790.3408	3155.2881	9.999E-05
572	5.838	1442.5649	1158.8774	0.000130548
573	5.8465	699.7085	626.4126	0.000144425
574	5.8549	462.9321	440.7739	0.000149388
575	5.8633	329.1562	337.2734	0.000152277
576	5.8717	246.3804	269.1001	0.000154059
577	5.8801	207.6045	217.127	0.000154823
578	5.8885	159.8281	183.8843	0.000155812
579	5.8969	110.0522	159.9584	0.000156863
580	5.9054	124.1958	142.5654	0.000156348
581	5.9138	97.4199	130.4795	0.000156838
582	5.9222	77.6436	122.4722	0.000157159
583	5.9306	70.4824	117.9887	0.000157406
584	5.939	32.1284	116.81	0.000158554
585	5.9474	33.7744	119.0298	0.000158705
586	5.9558	54.4209	125.0884	0.000158378
587	5.9642	77.0669	135.9585	0.000158003
588	5.9726	76.7134	153.1289	0.000158203
589	5.9811	110.4507	179.8653	0.000157555
590	5.9895	134.0967	220.8037	0.000157159
591	5.9979	195.7432	289.4009	0.000155836
592	6.0063	325.3892	447.7154	0.000152929
593	6.0147	786.0356	1009.6904	0.000143021
594	6.0231	2591.6816	2929.8486	0.000113766
595	6.0315	7606.3276	7213.5161	7.24795E-05
596	6.0399	12677.9741	12211.7065	5.30195E-05
597	6.0483	12255.6201	12545.3115	5.42564E-05
598	6.0567	8065.2671	7750.1841	7.02593E-05
599	6.0651	3759.9131	3223.3193	0.000100806
600	6.0736	1368.6499	1078.519	0.000132961
601	6.082	526.2964	444.3203	0.000149903
602	6.0904	269.9429	267.2642	0.000156079
603	6.0988	157.5889	191.9912	0.000159058
604	6.1072	108.2354	146.2398	0.000160514
605	6.1156	83.8813	115.1616	0.000161342
606	6.124	83.5278	93.1074	0.000161551
607	6.1324	60.1738	77	0.000162364
608	6.1408	57.8203	65.0742	0.000162628
609	6.1492	68.4663	56.7241	0.000162549
610	6.1576	48.1221	53.7359	0.000163239
611	6.166	32.1338	61.5811	0.000163773
612	6.1744	42.1455	82.5205	0.000163613
613	6.1828	46.1572	99.8852	0.000163613
614	6.1912	23.1689	89.5083	0.000164339
615	6.1996	34.1807	59.4961	0.00016415
616	6.208	10.1924	37.7866	0.000164908
617	6.2164	20.2041	28.7861	0.000164745
618	6.2248	54.2158	26.0615	0.000163934
619	6.2332	39.2275	24.3759	0.000164447
620	6.2416	47.2393	22.1275	0.000164339
621	6.2501	30.2983	20.1074	0.000164908
622	6.2585	25.3101	18.8697	0.000165153
623	6.2669	9.7485	18.2236	0.000165289
624	6.2753	23.2646	6.6962	0.000164609
625	6.2837	28.7812	7.456	0.00016415
626	6.2921	5.2974	8.4165	0.000164474
627	6.3005	5.814	9.625	0.00016415
628	6.3089	11.3301	11.1553	0.000163693
629	6.3173	4.8467	13.1177	0.000163559
630	6.3257	-0.251	29.2212	0.000163399
631	6.3341	-1.103	33.7359	0.000163239
632	6.3425	-6.9551	39.6557	0.000163212
633	6.3509	-5.8066	47.6958	0.000162999
634	6.3593	10.3418	59.2202	0.00016239
635	6.3677	32.4902	79.8901	0.000161629
636	6.376	76.7202	126.9824	0.000160308
637	6.3844	188.8687	292.71	0.000157307
638	6.3928	675.0166	784.124	0.000145985
639	6.4012	1740.165	1689.8701	0.000126231
640	6.4096	2403.3135	2443.2744	0.000116387
641	6.418	2013.4614	2127.1938	0.000121818
642	6.4264	1182.6099	1179.6514	0.00013541
643	6.4348	523.7583	491.9087	0.000148522
644	6.4432	203.9062	218.6528	0.000155763
645	6.4516	134.0547	149.8892	0.000157307
646	6.46	144.2031	140.4843	0.000156887
647	6.4684	141.3516	149.1133	0.000156789
648	6.4768	174.5	170.0142	0.000155812
649	6.4852	212.6479	205.582	0.000154727
650	6.4936	282.7964	264.0147	0.000152905
651	6.502	380.9448	377.459	0.000150489
652	6.5104	650.0933	714.67	0.000144488
653	6.5188	1651.2412	1918.5654	0.000126119
654	6.5272	5355.3892	5157.1255	8.59107E-05
655	6.5356	11729.5376	10293.2759	5.54908E-05
656	6.5439	14264.7676	13244.7403	4.8631E-05
657	6.5523	10703.916	10239.6933	5.87924E-05
658	6.5607	5756.0645	5238.8184	8.28638E-05
659	6.5691	2745.2129	2361.2715	0.000110327
660	6.5775	2007.3608	1740.6943	0.000120005
661	6.5859	1943.5093	1843.1929	0.000120831
662	6.5943	1489.6577	1503.2222	0.00012773
663	6.6027	882.8057	865.566	0.000138332
664	6.6111	424.9541	419.2656	0.000147536
665	6.6195	214.1025	230.3886	0.000152114
666	6.6279	118.2505	166.5894	0.000154202
667	6.6362	63.4805	140.9038	0.000155352
668	6.6446	33.6289	124.7651	0.000155909
669	6.653	22.7773	117.4668	0.000156006
670	6.6614	20.9258	116.4859	0.000155885
671	6.6698	-14.3208	119.1025	0.000156764
672	6.6782	5.6426	126.8335	0.000156666
673	6.6866	24.6074	140.8428	0.000156593
674	6.695	53.5713	163.457	0.000156274
675	6.7034	87.5347	199.1905	0.000155836
676	6.7117	146.3081	258.6001	0.000154799
677	6.7201	290.272	394.5103	0.000151791
678	6.7285	645.2354	854.7032	0.000144363
679	6.7369	2054.1992	2371.6465	0.000120192
680	6.7453	5987.1626	5739.6245	8.17194E-05
681	6.7537	10397.1265	9744.7476	6.01287E-05
682	6.7621	10344.0908	10252.208	6.03792E-05
683	6.7704	6583.8643	6600.4424	7.82105E-05
684	6.7788	3020.8281	2890.4931	0.000108613
685	6.7872	1138.792	1030.0986	0.000136818
686	6.7956	462.7554	430.0039	0.000151126
687	6.804	258.7192	258.6674	0.000156323
688	6.8124	192.6826	189.3867	0.000158353
689	6.8207	129.457	148.7978	0.000160359
690	6.8291	138.4209	124.293	0.000160539
691	6.8375	114.3843	110.9097	0.000161577
692	6.8459	104.0762	111.7032	0.000162153
693	6.8543	129.8394	153.2627	0.00016176
694	6.8626	278.4736	314.1289	0.000158228
695	6.871	700.2368	681.8745	0.000148566
696	6.8794	1135	1120.6216	0.000139762
697	6.8878	1086.7637	1172.7442	0.000140924
698	6.8962	709.5264	760.71	0.000149076
699	6.9045	360.1611	353.1113	0.00015753
700	6.9129	188.9238	146.8579	0.00016218
701	6.9213	122.687	81.7895	0.000164231
702	6.9297	86.4502	60.6152	0.000165508
703	6.9381	74.2129	46.3311	0.000166141
704	6.9464	39.8481	35.913	0.000167392
705	6.9548	28.6113	29.4135	0.000168011
706	6.9632	15.3745	25.5517	0.000168691
707	6.9716	0.0576	22.9995	0.000169434
708	6.98	20.7017	29.1944	0.000169119
709	6.9883	17.231	18.2784	0.000169492
710	6.9967	1.8755	18.8618	0.000170213
711	7.0051	20.5195	19.9184	0.000169952
712	7.0135	-4.6123	21.519	0.000170823
713	7.0218	-9.3691	23.7764	0.000171086
714	7.0302	-10.0747	27.0137	0.000171233
715	7.0386	2.2192	31.7783	0.000170999
716	7.047	-3.4863	40.0957	0.000171292
717	7.0553	24.7573	61.5229	0.00017059
718	7.0637	100.0518	132.3145	0.000168549
719	7.0721	350.3457	315.9443	0.000161838
720	7.0805	820.6401	605.1064	0.000150489
721	7.0888	1007.8833	779.7974	0.000146456
722	7.0972	733.1777	622.2505	0.000152695
723	7.1056	370.4722	340.2871	0.00016176
724	7.114	126.7666	160.2119	0.00016852
725	7.1223	29.0098	97.9927	0.000171468
726	7.1307	37.3042	88.7827	0.00017135
727	7.1391	16.1621	97.8242	0.000172147
728	7.1474	61.2041	116.6934	0.000171292
729	7.1558	95.4395	148.1226	0.000170765
730	7.1642	135.6748	204.3242	0.000170068
731	7.1725	252.7173	344.2105	0.000167196
732	7.1809	664.9526	846.6196	0.000156814
733	7.1893	2209.188	2276.8281	0.000126502
734	7.1977	5600.4233	4995.768	8.86525E-05
735	7.206	8143.4653	7509.1948	7.2427E-05
736	7.2144	6920.7007	6963.1695	7.95672E-05
737	7.2228	3889.936	4069.2202	0.000105031
738	7.2311	1707.9785	1726.251	0.000136556
739	7.2395	694.2139	651.6558	0.000158907
740	7.2479	374.4492	319.9053	0.00016787
741	7.2562	229.4912	221.3647	0.000172533
742	7.2646	177.7266	178.4034	0.000174581
743	7.273	153.9619	154.7021	0.000175809
744	7.2813	162.0044	141.8394	0.000176056
745	7.2897	147.2397	136.8647	0.000177022
746	7.2981	156.4751	137.5391	0.000177242
747	7.3064	169.9268	143.795	0.000177336
748	7.3148	179.6196	156.1465	0.00017762
749	7.3232	192.3135	175.0362	0.000177809
750	7.3315	238.7837	203.9048	0.000176929
751	7.3399	280.4766	246.7915	0.000176211
752	7.3483	322.1694	311.0473	0.0001755
753	7.3566	447.6396	413.5175	0.000172265
754	7.365	629.3325	632.9922	0.00016756
755	7.3733	1130.8037	1312.1665	0.000155015
756	7.3817	3144.4971	3525.419	0.000118399
757	7.3901	9137.1899	8581.559	6.93481E-05
758	7.3984	16310.6602	15061.8204	4.63499E-05
759	7.4068	16209.353	17027.1753	4.66092E-05
760	7.4152	10304.0469	11745.2461	6.43874E-05
761	7.4235	5049.5171	5574.521	9.74849E-05
762	7.4319	2136.21	2085.1524	0.0001365
763	7.4402	940.6802	849.0298	0.000163613
764	7.4486	543.373	479.8291	0.000175562
765	7.457	377.0659	338.1103	0.000181455
766	7.4653	311.5371	259.2441	0.000184264
767	7.4737	254.2305	207.7989	0.000186881
768	7.482	218.7002	179.2656	0.000188786
769	7.4904	209.3936	177.0933	0.000189789
770	7.4987	281.8643	233.4502	0.000187864
771	7.5071	461.5576	374.5405	0.000182349
772	7.5155	598.2505	529.1914	0.000178508
773	7.5238	520.7207	517.3564	0.00018162
774	7.5322	316.4136	340.5274	0.000189286
775	7.5405	185.8848	178.9234	0.00019478
776	7.5489	110.5776	95.7944	0.000198413
777	7.5572	78.0479	65.8624	0.000200441
778	7.5656	37.7407	54.29	0.00020284
779	7.574	41.4336	47.9302	0.000203459
780	7.5823	34.9048	43.5864	0.000204499
781	7.5907	25.9351	48.3125	0.000205761
782	7.599	36.8169	46.7334	0.000206569
783	7.6074	34.0596	46.0469	0.000207987
784	7.6157	61.9414	46.2602	0.000208073
785	7.6241	71.1851	48.1075	0.000208986
786	7.6324	68.314	50.524	0.000210261
787	7.6408	67.2832	37.1387	0.000211238
788	7.6491	113.0024	44.4912	0.000210128
789	7.6575	116.9717	55.5708	0.000210881
790	7.6658	141.6924	75.5698	0.000210704
791	7.6742	162.6616	130.8198	0.000210704
792	7.6825	325.3809	304.2832	0.000204583
793	7.6909	818.3501	734.998	0.000186567
794	7.6992	1528.0703	1373.4824	0.000165317
795	7.7076	1670.0396	1736.2979	0.000162075
796	7.7159	1187.7588	1361.7271	0.00017646
797	7.7243	706.7285	729.4057	0.000193611
798	7.7326	395.4487	327.9404	0.000206911
799	7.741	266.418	174.7593	0.000213538
800	7.7493	209.1372	141.5493	0.000217155
801	7.7577	213.1064	147.0996	0.00021796
802	7.766	258.8257	173.1992	0.000216779
803	7.7744	296.7964	230.6372	0.000215983
804	7.7827	412.5156	389.144	0.00021164
805	7.7911	795.4849	924.1802	0.00019658
806	7.7994	2190.2041	2346.1377	0.000154775
807	7.8078	4770.1733	4815.2426	0.000110865
808	7.8161	5916.894	6765.601	9.8561E-05
809	7.8245	4629.8633	5911.3779	0.000113148
810	7.8328	2796.5825	3465.0278	0.000143184
811	7.8411	1581.3027	1712.8574	0.000173974
812	7.8495	1068.2725	1050.0738	0.000191791
813	7.8578	777.9917	801.7334	0.000203957
814	7.8662	547.9609	522.7622	0.000214961
815	7.8745	389.6802	288.8765	0.000223564
816	7.8829	305.6504	158.5249	0.000228938
817	7.8912	266.3699	103.8303	0.000232126
818	7.8995	242.0891	78.8972	0.000234577
819	7.9079	230.0583	63.7949	0.000236407
820	7.9162	208.4685	53.1958	0.000237473
821	7.9246	164.8174	45.1148	0.000238493
822	7.9329	100.4719	38.9336	0.000240732
823	7.9413	48.8208	32.168	0.000242248
824	7.9496	24.4741	28.3828	0.000242189
825	7.9579	-22.8716	25.3262	0.000243487
826	7.9663	-18.0298	22.8149	0.00024558
827	7.9746	7.1179	20.7988	0.000246488
828	7.9829	37.2676	19.1673	0.000247097
829	7.9913	44.4338	17.8545	0.000248509
830	7.9996	58.2605	16.8596	0.000248509
831	8.008	32.2549	16.1458	0.000251004
832	8.0163	31.0818	15.738	0.000251953
833	8.0246	21.9084	15.6604	0.000253421
834	8.033	30.9021	15.9924	0.000253743
835	8.0413	27.7288	16.8619	0.000254842
836	8.0496	22.5554	19.3428	0.000256082
837	8.058	18.5491	15.5144	0.000257268
838	8.0663	9.3774	23.5595	0.000258799
839	8.0747	31.3708	48.5913	0.000258264
840	8.083	98.1978	122.8689	0.000254777
841	8.0913	248.0244	279.4192	0.000246245
842	8.0997	411.0181	473.291	0.00023753
843	8.108	386.8447	518.0068	0.000239693
844	8.1163	278.6714	357.4204	0.000246914
845	8.1247	170.665	173.4235	0.000254582
846	8.133	82.4934	72.3413	0.00026137
847	8.1413	60.3201	35.2642	0.000263852
848	8.1497	57.3137	24.3396	0.000265041
849	8.158	70.1404	18.2656	0.000265111
850	8.1663	72.2473	14.969	0.000265887
851	8.1746	46.1218	13.3908	0.000267308
852	8.183	40.9226	12.8264	0.000267237
853	8.1913	14.3535	12.928	0.000268745
854	8.1996	24.6191	13.5888	0.000268673
855	8.208	38.9968	14.8733	0.000268312
856	8.2163	38.2625	16.9117	0.000269034
857	8.2246	36.5283	20.0595	0.000269833
858	8.233	47.9058	25.3389	0.000269687
859	8.2413	87.1714	36.6797	0.000267523
860	8.2496	90.4382	70.7209	0.000267953
861	8.2579	158.7041	169.5923	0.000263783
862	8.2663	383.0815	376.2802	0.000249626
863	8.2746	593.3474	617.2947	0.000237699
864	8.2829	595.613	664.883	0.000238095
865	8.2912	409.8789	458.1799	0.000249688
866	8.2996	235.2563	228.1857	0.000261712
867	8.3079	128.5232	103.4688	0.000269906
868	8.3162	93.7888	64.7573	0.000273149
869	8.3245	103.0547	56.8494	0.000273149
870	8.3329	117.4321	61.7754	0.000272777
871	8.3412	128.698	78.4102	0.000272628
872	8.3495	161.9636	132.863	0.000270856
873	8.3578	262.2295	306.3862	0.00026434
874	8.3662	598.6079	731.3462	0.000243309
875	8.3745	1118.8738	1362.7478	0.000216403
876	8.3828	1374.1394	1742.9695	0.000205465
877	8.3911	1122.4053	1400.0498	0.000217108
878	8.3995	674.7827	759.2319	0.000241022
879	8.4078	381.0486	324.1919	0.00026001
880	8.4161	239.3142	139.698	0.000270636
881	8.4244	188.5811	80.6294	0.000275103
882	8.4327	184.8467	60.9361	0.000276091
883	8.4411	189.2244	52.0874	0.000276472
884	8.4494	183.49	47.8779	0.000277624
885	8.4577	192.374	46.6152	0.000277316
886	8.466	197.8086	47.8362	0.000276855
887	8.4743	164.2429	51.5608	0.000279408
888	8.4826	185.6775	58.2529	0.000277701
889	8.491	194.1052	69.1391	0.000277008
890	8.4993	179.5398	86.3264	0.000278087
891	8.5076	219.9744	117.4898	0.000274952
892	8.5159	265.4089	196.0842	0.000271518
893	8.5242	355.8435	440.853	0.000264971
894	8.5325	823.2781	1089.8279	0.000235738
895	8.5409	1873.7058	2249.9836	0.000188929
896	8.5492	2732.1404	3279.572	0.000162549
897	8.5575	2505.575	3043.8357	0.000168748
898	8.5658	1554.0095	1853.1897	0.000201005
899	8.5741	737.4438	837.3198	0.000240442
900	8.5824	381.8784	337.7715	0.000262881
901	8.5907	218.313	164.4395	0.00027465
902	8.5991	169.7407	108.2878	0.000278319
903	8.6074	154.1753	86.1065	0.000279486
904	8.6157	136.6099	80.0623	0.00028082
905	8.624	127.0444	98.2295	0.000281532
906	8.6323	169.479	172.3169	0.000278164
907	8.6406	262.9136	310.5542	0.000271076
908	8.6489	362.3479	436.9924	0.000263922
909	8.6572	355.7825	407.2898	0.00026434
910	8.6655	250.217	257.0149	0.000271887
911	8.6739	150.6448	129.698	0.000279408
912	8.6822	96.0793	66.7912	0.000283688
913	8.6905	76.5139	42.7849	0.000285225
914	8.6988	66.9485	32.0152	0.000285959
915	8.7071	43.3831	26.3653	0.000287853
916	8.7154	55.8176	23.0742	0.000286779
917	8.7237	62.4436	21.4224	0.000286287
918	8.732	56.6982	20.7507	0.000287191
919	8.7403	57.9524	20.812	0.000287522
920	8.7486	70.2063	21.5991	0.000286944
921	8.7569	51.4604	23.2666	0.000288934
922	8.7652	73.7144	26.2547	0.000287522
923	8.7735	92.969	32.2244	0.000286369
924	8.7818	106.2231	48.2956	0.000285714
925	8.7901	116.4771	92.3104	0.000285307
926	8.7985	198.7947	207.6685	0.000279174
927	8.8068	372.0486	380.3362	0.000266667
928	8.8151	504.3027	492.707	0.000257931
929	8.8234	448.5566	410.9379	0.000262055
930	8.8317	291.8113	244.0518	0.000273673
931	8.84	182.0654	124.2265	0.000282566
932	8.8483	154.3193	75.0896	0.000285225
933	8.8566	116.5735	66.0388	0.000288767
934	8.8649	126.8274	75.0374	0.000288351
935	8.8732	160.082	104.4853	0.000286041
936	8.8815	213.3359	196.5373	0.000282167
937	8.8898	351.5901	461.7527	0.000271961
938	8.8981	745.8442	1011.1782	0.000245942
939	8.9064	1373.0981	1694.9985	0.000213311
940	8.9147	1590.3523	1918.5076	0.000204082
941	8.923	1210.6069	1431.0986	0.000221484
942	8.9313	741.8608	857.6425	0.000247463
943	8.9396	526.1147	555.0935	0.00026178
944	8.9479	418.3689	408.7659	0.00026976
945	8.9562	327.623	267.4045	0.000276932
946	8.9645	248.8774	151.7299	0.000283527
947	8.9727	209.0681	87.6699	0.000287191
948	8.981	205.3223	60.7911	0.000287936
949	8.9893	187.5762	51.2097	0.000289855
950	8.9976	192.8179	0	0.000289771


# The following lines are used to test the character set of files sent by
# network email or other means. They are not part of the CIF data set.
# abcdefghijklmnopqrstuvwxyzABCDEFGHIJKLMNOPQRSTUVWXYZ0123456789
# !@#$%^&*()_+{}:"~<>?|\-=[];'`,./                 
