# Supplementary material for: Structure reinvestigation of α-, β- and γ-In2S3
Source: Acta Crystallogr B Struct Sci Cryst Eng Mater. 2016 May 26;72(Pt 3):410–5. doi: 10.1107/S2052520616007058 (PMC4886618; doi:10.1107/S2052520616007058)
Supplement: Supplementary file 4 [file b-72-00410-TrigonalIn2S3sup4.rtv]

##############################################################################
###    CIF submission form for powder diffraction data (IUCr journals)     ###
###                                              Version 11 February 2005  ###
##############################################################################

# This is an electronic "form" for submitting powder diffraction data in CIF 
# format to an IUCr journal.  The data for each powder profile should be sent 
# as a separate file consisting of one data block.  The value of _pd_block_id 
# is used to associate each powder profile with a Rietveld refinement, since 
# it must match the value of _pd_block_diffractogram_id in the CIF used to 
# report the results of the refinement. The current version of the powder 
# CIF dictionary, which contains definitions of the terms starting _pd_,  
# may be obtained from http://www.iucr.org/iucr-top/cif/pd/index.html.  
# Note that the query marks '?' are significant as placeholders, and should 
# not be deleted where a data item is not given, UNLESS the accompanying data 
# name is also deleted. Lines should not exceed 80 characters in length.  The 
# comments following a hash symbol '#' may be deleted if wished.


data_ppins_113_10160_counts
data_TrigonalIn2S3
 
_pd_block_id    ppins_113_10160_counts

loop_
      _pd_proc_point_id                           
      _pd_proc_2theta_corrected
      _pd_proc_intensity_net                     
      _pd_calc_intensity_net 
      _pd_proc_ls_weight                   
                       
1	0.8008	5.7563	6.3022	0.000182715
2	0.8092	15.7563	7.5864	0.000182382
3	0.8175	-54.2437	9.2783	0.00018474
4	0.8259	34.7563	11.6308	0.000181752
5	0.8342	90.7563	14.9736	0.000179921
6	0.8425	121.7563	21.0434	0.000178923
7	0.8509	209.7563	51.9218	0.000176149
8	0.8592	586.7563	319.6264	0.00016518
9	0.8676	2050.7563	1998.2138	0.000133014
10	0.8759	7966.7563	7828.4243	7.4438E-05
11	0.8843	19471.7563	18542.4633	4.00978E-05
12	0.8926	26975.7563	25716.4516	3.08233E-05
13	0.9009	21097.7563	21058.7309	3.76435E-05
14	0.9093	9929.7563	10096.4047	6.49477E-05
15	0.9176	2873.7563	2909.4399	0.00011989
16	0.926	713.7563	510.5361	0.000161786
17	0.9343	227.7563	76.1645	0.000175593
18	0.9426	25.7563	24.1518	0.00018205
19	0.951	-53.2437	16.0341	0.000184706
20	0.9593	-74.2437	12.3251	0.000185426
21	0.9677	-15.2437	9.7719	0.000183419
22	0.976	-19.2437	7.9511	0.000183554
23	0.9844	-116.2437	6.5781	0.000186881
24	0.9927	-80.2437	5.5415	0.000185632
25	1.001	-67.2437	4.7309	0.000185185
26	1.0094	-77.2437	4.0781	0.000185529
27	1.0177	-83.2437	3.5571	0.000185736
28	1.0261	-103.2437	3.125	0.000186428
29	1.0344	-130.2437	2.7705	0.000187371
30	1.0428	-131.2437	2.4697	0.000187406
31	1.0511	-126.2437	2.2182	0.000187231
32	1.0594	-109.2437	2.0029	0.000186637
33	1.0678	-159.2437	1.8159	0.000188395
34	1.0761	-162.1685	1.6552	0.000188218
35	1.0845	-109.7422	0	0.000186672
36	1.0928	-102.416	0	0.000186706
37	1.1011	-93.0898	0	0.000186672
38	1.1095	-92.6636	0	0.000186951
39	1.1178	-102.3379	0	0.000187582
40	1.1262	-68.9111	0	0.000186706
41	1.1345	-5.5854	0	0.000184809
42	1.1429	-22.1592	0	0.000185667
43	1.1512	-37.833	0	0.000186498
44	1.1595	9.4932	0	0.000185151
45	1.1679	-0.0806	0	0.00018577
46	1.1762	18.2456	0	0.000185426
47	1.1846	33.6719	0	0.000185185
48	1.1929	7.9976	0	0.000186359
49	1.2012	97.3237	0	0.000183587
50	1.2096	130.75	0	0.000182749
51	1.2179	141.0762	0	0.000182682
52	1.2263	128.5024	0	0.000183385
53	1.2346	111.7715	0	0.000183217
54	1.243	111.1118	0	0.000182017
55	1.2513	85.8892	0	0.000181653
56	1.2596	79.6655	0	0.000180668
57	1.268	82.0063	0	0.000179404
58	1.2763	56.7837	0	0.000179051
59	1.2847	77.124	0	0.000177242
60	1.293	86.9014	0	0.000175809
61	1.3014	139.2417	0	0.0001731
62	1.3097	98.0186	0	0.00017325
63	1.318	-11.2041	0	0.000175469
64	1.3264	-73.8638	0	0.000176274
65	1.3347	-47.0864	0	0.000174338
66	1.3431	-25.7461	0	0.000172592
67	1.3514	-49.9692	0	0.000172236
68	1.3597	-22.9351	0	0.000170474
69	1.3681	-78.7954	0	0.000171174
70	1.3764	-36.2759	0	0.000169033
71	1.3848	-14.1357	0	0.000167504
72	1.3931	-7.6167	0	0.000166445
73	1.4015	1.5234	0	0.000165317
74	1.4098	-3.9575	0	0.000164609
75	1.4181	-24.438	0	0.000164312
76	1.4265	-46.2979	0	0.000164042
77	1.4348	-6.7788	0	0.000162153
78	1.4432	15.3613	0	0.000160746
79	1.4515	46.8804	0	0.000159134
80	1.4598	5.6484	0	0.00015873
81	1.4682	20.0571	0	0.000156887
82	1.4765	50.1743	0	0.000154727
83	1.4849	25.5825	0	0.000153894
84	1.4932	-42.2998	0	0.000154107
85	1.5016	-27.8921	0	0.000152369
86	1.5099	6.2256	0	0.00015024
87	1.5182	0.3428	0	0.000149054
88	1.5266	-31.249	0	0.000148434
89	1.5349	-28.1309	0	0.00014708
90	1.5433	-11.7231	0	0.000145455
91	1.5516	14.4331	0	0.000143616
92	1.56	26.293	0	0.000141844
93	1.5683	36.0469	0	0.000140174
94	1.5766	19.8018	0	0.000139043
95	1.585	-19.3389	0	0.000138351
96	1.5933	7.416	0	0.000136444
97	1.6017	17.2759	20.8892	0.00013488
98	1.61	2.0298	22.8838	0.000133815
99	1.6183	18.7847	25.1778	0.000132205
100	1.6267	38.6436	27.8687	0.000130565
101	1.635	29.9312	30.9727	0.000129349
102	1.6434	24.2095	34.6724	0.000127975
103	1.6517	44.5425	39.0176	0.000126231
104	1.6601	26.8208	44.2988	0.000125109
105	1.6684	50.1543	50.6406	0.000123396
106	1.6767	52.4888	58.4409	0.000122041
107	1.6851	91.7666	68.3115	0.000120163
108	1.6934	119.1006	80.7236	0.000118526
109	1.7018	133.3789	97.043	0.000117096
110	1.7101	122.1943	118.5019	0.000115701
111	1.7185	64.4082	148.2598	0.000113895
112	1.7268	39.9424	190.0127	0.000111757
113	1.7351	80.4287	252.9746	0.000109517
114	1.7435	344.0039	380.1309	0.000105775
115	1.7518	1012.2871	911.7422	9.82222E-05
116	1.7602	3534.8623	3904.832	7.83515E-05
117	1.7685	14154.1445	14921.7422	4.26603E-05
118	1.7768	37697.4268	36949.8995	2.12571E-05
119	1.7852	54770.0029	54878.706	1.55824E-05
120	1.7935	44962.2861	46715.1611	1.83736E-05
121	1.8019	22741.8604	23119.1963	3.09933E-05
122	1.8102	7458.1436	7122.5655	5.86854E-05
123	1.8186	2083.7178	1607.2412	8.52878E-05
124	1.8269	801.001	502.2656	9.5229E-05
125	1.8352	461.2842	292.8623	9.78474E-05
126	1.8436	292.8594	212.836	9.89022E-05
127	1.8519	205.1426	163.8418	9.91867E-05
128	1.8603	136.7178	129.5918	9.92753E-05
129	1.8686	62	105.2324	9.94332E-05
130	1.8769	30.2832	87.1064	9.9167E-05
131	1.8853	-4.1426	73.1191	9.89218E-05
132	1.8936	-20.8594	62.3506	9.85125E-05
133	1.902	-65.085	53.6943	9.84349E-05
134	1.9103	-48.0449	46.792	9.82801E-05
135	1.9187	-69.9932	41.0752	9.85028E-05
136	1.927	-65.9541	36.3936	9.84737E-05
137	1.9353	-21.9141	32.4668	9.80584E-05
138	1.9437	-13.8623	29.1045	9.79912E-05
139	1.952	1.1777	26.2695	9.78569E-05
140	1.9604	34.2295	23.8018	9.75515E-05
141	1.9687	32.2686	21.6885	9.758E-05
142	1.9771	18.3213	0	9.77231E-05
143	1.9854	31.334	0	9.76372E-05
144	1.9937	45.709	0	9.75419E-05
145	2.0021	46.1367	0	9.758E-05
146	2.0104	39.5127	0	9.76849E-05
147	2.0188	-5.0596	0	9.81547E-05
148	2.0271	-19.6846	0	9.83381E-05
149	2.0354	2.6904	0	9.81643E-05
150	2.0438	1.876	0	9.83768E-05
151	2.0521	-8.7734	0	9.88045E-05
152	2.0605	5.9795	0	9.89903E-05
153	2.0688	-3.6689	0	9.94135E-05
154	2.0772	-49.916	0	0.00010021
155	2.0855	-29.5645	0	0.000100341
156	2.0938	7.7871	0	0.000100301
157	2.1022	10.54	0	0.000100614
158	2.1105	14.8916	0	0.000100908
159	2.1189	0.6445	0	0.000101399
160	2.1272	-0.6191	0	0.00010176
161	2.1356	27.3623	0	0.000101989
162	2.1439	-22.2539	0	0.000103029
163	2.1522	2.1309	0	0.000103295
164	2.1606	-8.8896	0	0.00010395
165	2.1689	-3.5039	0	0.000104428
166	2.1773	12.4756	0	0.0001048
167	2.1856	5.8604	0	0.000105419
168	2.1939	40.2461	0	0.000105585
169	2.2023	27.2256	0	0.000106293
170	2.2106	-18.4893	0	0.000107296
171	2.219	-0.543	0	0.000107562
172	2.2273	30.915	0	0.000107666
173	2.2357	18.8604	0	0.000108284
174	2.244	9.3184	0	0.000108873
175	2.2523	4.7764	0	0.000109409
176	2.2607	-35.2773	26.8331	0.000110387
177	2.269	-13.8193	29.4268	0.000110619
178	2.2774	-5.874	32.4531	0.000111025
179	2.2857	25.584	35.9258	0.000111136
180	2.294	8.042	39.9854	0.000111857
181	2.3024	31.9883	44.834	0.00011207
182	2.3107	-0.5547	50.543	0.000112994
183	2.3191	41.3906	57.5029	0.000112982
184	2.3274	72.8496	65.8867	0.000113097
185	2.3358	78.0332	76.375	0.000113289
186	2.3441	97.1514	89.3907	0.000113237
187	2.3524	79.2686	106.0127	0.000113662
188	2.3608	115.5674	127.9951	0.000113392
189	2.3691	125.6855	157.1015	0.000113456
190	2.3775	167.9844	197.8057	0.000113109
191	2.3858	197.1016	255.5176	0.000112931
192	2.3942	313.4014	345.1934	0.000111657
193	2.4025	538.5186	523.2461	0.000109099
194	2.4108	1180.6357	1208.9619	0.000102114
195	2.4192	3912.9355	4601.2021	7.99361E-05
196	2.4275	15265.0527	15152.4316	4.1934E-05
197	2.4359	34880.3525	33144.415	2.30165E-05
198	2.4442	42601.4697	42768.8252	1.95492E-05
199	2.4525	30670.5869	31528.54	2.55056E-05
200	2.4609	13892.8867	13818.1679	4.4615E-05
201	2.4692	4371.0039	4126.8516	7.76578E-05
202	2.4776	1458.3037	1226.5185	0.000100513
203	2.4859	918.4199	653.9433	0.000106451
204	2.4943	802.7197	514.5595	0.000107956
205	2.5026	664.8369	462.1455	0.000109769
206	2.5109	536.9541	446.0459	0.00011152
207	2.5193	426.2539	459.0176	0.000113109
208	2.5276	398.3711	500.1846	0.000113662
209	2.536	435.6709	575.9902	0.000113379
210	2.5443	536.7881	697.7774	0.000112284
211	2.5527	787.0879	899.6162	0.000109397
212	2.561	1269.2051	1313.5576	0.00010408
213	2.5693	2637.3223	2897.1426	9.12326E-05
214	2.5777	8758.6211	10403.8438	5.85926E-05
215	2.586	33708.7393	33648.3682	2.38084E-05
216	2.5944	74741.0381	72335.0772	1.20454E-05
217	2.6027	90063.1553	91619.7178	1.01702E-05
218	2.611	64214.2734	66131.2578	1.38003E-05
219	2.6194	28914.5723	28457.627	2.69201E-05
220	2.6277	8986.6904	8378.9111	5.8126E-05
221	2.6361	2792.9893	2398.9776	9.09504E-05
222	2.6444	1219.1064	1176.2597	0.000106315
223	2.6528	803.4062	876.5654	0.000111421
224	2.6611	837.5234	935.6396	0.000111185
225	2.6694	1347.6406	1356.3086	0.000105385
226	2.6778	1801.9399	1788.2075	0.000100725
227	2.6861	1529.0576	1575.209	0.000103734
228	2.6945	880.3569	910.6743	0.000111408
229	2.7028	372.4741	429.7358	0.000118301
230	2.7111	142.5918	237.8906	0.000121832
231	2.7195	78.8911	176.2056	0.000123016
232	2.7278	62.0083	148.0708	0.000123503
233	2.7362	46.3081	128.0376	0.000123977
234	2.7445	48.4248	112.3745	0.000124177
235	2.7529	18.7246	99.4404	0.000124875
236	2.7612	6.8418	88.8276	0.000125298
237	2.7695	16.9595	79.8819	0.000125376
238	2.7779	28.2588	72.1724	0.000125439
239	2.7862	24.376	65.6231	0.000125739
240	2.7946	27.6753	2.6924	0.000125929
241	2.8029	54.4434	2.3438	0.000125644
242	2.8113	36.3521	2.0557	0.000125881
243	2.8196	8.2969	1.8203	0.000126279
244	2.8279	33.2422	1.6226	0.000125834
245	2.8363	29.2344	1.4536	0.000125865
246	2.8446	19.1626	99.4146	0.000126454
247	2.853	65.415	108.9101	0.000126151
248	2.8613	112.3433	119.7652	0.000125834
249	2.8696	125.2715	131.4024	0.000126056
250	2.878	193.5239	146.4697	0.000125408
251	2.8863	245.4521	164.0459	0.000125016
252	2.8947	265.7041	185.251	0.000125125
253	2.903	286.3999	210.498	0.000125109
254	2.9114	345.4004	241.6655	0.000124301
255	2.9197	400.3174	279.752	0.000123564
256	2.928	420.2349	327.5459	0.000123365
257	2.9364	471.2358	389.4565	0.000122699
258	2.9447	548.1533	469.4487	0.000121655
259	2.9531	625.1538	578.0649	0.000120627
260	2.9614	765.0713	726.5068	0.000118723
261	2.9698	939.0718	942.4292	0.000116414
262	2.9781	1252.9893	1268.7618	0.000112397
263	2.9864	1874.9067	1889.7143	0.00010513
264	2.9948	3648.9072	4031.7402	8.86603E-05
265	3.0031	11078.8247	13303.9927	5.34702E-05
266	3.0115	42084.8252	42273.6885	2.01203E-05
267	3.0198	91151.7427	89511.0708	1.01255E-05
268	3.0281	108310.6602	113874.9258	8.62716E-06
269	3.0365	78519.6611	81696.247	1.16124E-05
270	3.0448	37387.5781	35798.9843	2.22341E-05
271	3.0532	11939.5791	10800.251	5.12269E-05
272	3.0615	3812.4966	3430.5025	8.78194E-05
273	3.0699	1843.4971	1744.041	0.000106259
274	3.0782	1189.4146	1203.1861	0.000114286
275	3.0865	861.3315	901.1499	0.000118835
276	3.0949	684.3325	698.3432	0.000121492
277	3.1032	586.25	557.936	0.000123062
278	3.1116	517.2505	454.6372	0.000124224
279	3.1199	435.168	378.2178	0.000125612
280	3.1282	353.0854	319.4697	0.000127033
281	3.1366	289.0859	272.8671	0.000128189
282	3.1449	268.0034	236.1245	0.00012865
283	3.1533	228.0044	205.9844	0.000129433
284	3.1616	186.9214	181.5186	0.000130242
285	3.17	193.9224	160.9312	0.000130242
286	3.1783	165.8394	143.8389	0.000130839
287	3.1866	142.7568	129.3256	0.000131354
288	3.195	94.7578	116.7607	0.00013231
289	3.2033	83.6577	106.0581	0.000132503
290	3.2117	55.7954	96.6558	0.000132802
291	3.22	12.0625	0	0.000133387
292	3.2284	15.103	0	0.000133476
293	3.2367	34.5723	0	0.000133316
294	3.245	14.0405	0	0.000133869
295	3.2534	-26.3643	0	0.000134789
296	3.2617	-2.8955	0	0.000134553
297	3.2701	-10.3003	0	0.00013488
298	3.2784	-18.8315	0	0.000135227
299	3.2867	-8.3628	0	0.000135227
300	3.2951	-10.7681	0	0.000135465
301	3.3034	9.7012	0	0.000135281
302	3.3118	-14.7041	0	0.000135925
303	3.3201	19.7646	0	0.000135483
304	3.3285	34.3149	0	0.000135391
305	3.3368	24.4497	0	0.00013574
306	3.3451	-16.4155	0	0.000136668
307	3.3535	-17.1704	0	0.000136855
308	3.3618	-1.0356	0	0.000136724
309	3.3702	-9.7905	0	0.000137061
310	3.3785	-0.6558	0	0.000137061
311	3.3869	4.5889	0	0.000137137
312	3.3952	-1.2759	0.081	0.000137419
313	3.4035	-31.1411	0.0894	0.00013816
314	3.4119	-7.896	0.0986	0.000137893
315	3.4202	-0.7612	0.1094	0.000137931
316	3.4286	-16.3403	0.1226	0.000138389
317	3.4369	16.52	0.1377	0.000137855
318	3.4452	17.3804	19.5962	0.000137931
319	3.4536	19.2988	21.5322	0.000137988
320	3.4619	49.1592	23.7412	0.000137514
321	3.4703	52.0781	26.3413	0.000137552
322	3.4786	30.9385	29.3545	0.000138045
323	3.487	30.8574	32.9619	0.000138141
324	3.4953	55.7178	37.2222	0.00013776
325	3.5036	69.5781	42.3657	0.000137589
326	3.512	79.4971	48.7412	0.000137495
327	3.5203	119.3574	56.5732	0.000136836
328	3.5287	114.8833	66.6245	0.00013678
329	3.537	104.3857	79.6894	0.000136818
330	3.5453	106.8882	98.6607	0.000136612
331	3.5537	130.2881	131.334	0.000136017
332	3.562	187.7905	185.8974	0.000134807
333	3.5704	239.1904	256.833	0.000133726
334	3.5787	306.6924	320.6543	0.00013238
335	3.5871	390.0923	419.8223	0.000130787
336	3.5954	628.5947	798.7929	0.000126695
337	3.6037	1939.0972	2386.649	0.000108554
338	3.6121	6974.4971	7022.8799	7.01459E-05
339	3.6204	14599.9995	14123.1538	4.5683E-05
340	3.6288	16748.3994	17131.4971	4.15852E-05
341	3.6371	11358.9019	11766.1011	5.35733E-05
342	3.6455	5137.3018	5017.2237	8.03019E-05
343	3.6538	1762.8037	1612.956	0.000110047
344	3.6621	606.3062	587.7281	0.00012596
345	3.6705	294.7061	327.7671	0.000130959
346	3.6788	217.208	230.5181	0.000132153
347	3.6872	176.6084	172.8848	0.000132714
348	3.6955	173.1108	134.7856	0.000132626
349	3.7038	147.6128	107.9248	0.000132926
350	3.7122	105.0127	88.1055	0.000133529
351	3.7205	100.5151	73.4077	0.000133458
352	3.7289	76.915	61.9653	0.000133726
353	3.7372	74.4175	53.0884	0.000133618
354	3.7456	50.856	45.9073	0.000133833
355	3.7539	59.0146	40.1489	0.00013344
356	3.7622	5.1733	35.333	0.000134156
357	3.7706	35.165	31.3447	0.000133369
358	3.7789	21.3242	28.0303	0.000133369
359	3.7873	19.3159	25.1831	0.000133156
360	3.7956	4.4751	22.7744	0.000133174
361	3.804	18.4673	20.6714	0.000132679
362	3.8123	-10.374	18.8672	0.000132943
363	3.8206	-17.2153	0	0.00013282
364	3.829	-1.2236	0	0.000132293
365	3.8373	20.9351	0	0.000131666
366	3.8457	-20.0728	0	0.000132135
367	3.854	-35.4824	0	0.000132118
368	3.8623	-12.5864	0	0.000131406
369	3.8707	-9.9092	0	0.000131044
370	3.879	-21.0142	0	0.000130924
371	3.8874	-28.3369	0	0.000130736
372	3.8957	18.5581	0	0.000129634
373	3.9041	70.2354	0	0.000128469
374	3.9124	103.1309	0	0.000127632
375	3.9207	89.0259	0	0.000127567
376	3.9291	19.7031	0	0.000128403
377	3.9374	12.5986	0	0.000128222
378	3.9458	3.2759	0	0.000128074
379	3.9541	-13.8286	0	0.000128057
380	3.9624	-30.9336	0	0.000128041
381	3.9708	-33.2559	0	0.000127779
382	3.9791	-42.0537	0	0.000127632
383	3.9875	-30.8696	0	0.000127162
384	3.9958	-26.4741	0	0.000126807
385	4.0042	-29.2905	0	0.000126566
386	4.0125	3.1055	0	0.00012577
387	4.0208	20.5005	0	0.000125219
388	4.0292	14.6841	0	0.000125031
389	4.0375	46.0801	0	0.00012427
390	4.0459	71.2637	67.2613	0.000123609
391	4.0542	81.6587	73.6074	0.000123183
392	4.0626	32.4121	80.9883	0.000122399
393	4.0709	-308.0244	89.4248	0.000121507
394	4.0792	-261.248	99.2481	0.000120963
395	4.0876	-208.3525	110.9307	0.000120337
396	4.0959	-128.5762	124.6162	0.000119332
397	4.1043	-83.6826	141.2051	0.000118835
398	4.1126	-54.9062	161.0626	0.000118568
399	4.1209	-9.1289	185.4014	0.000118064
400	4.1293	35.7656	216.0761	0.000117578
401	4.1376	121.542	254.4629	0.000116537
402	4.146	208.4365	361.9814	0.0001155
403	4.1543	267.2129	433.0684	0.00011485
404	4.1627	371.1074	529.7051	0.000113623
405	4.171	538.8838	662.3281	0.00011162
406	4.1793	744.6602	854.3272	0.00010923
407	4.1877	1032.5547	1161.709	0.000106011
408	4.196	1600.3311	1800.2627	0.00010009
409	4.2044	3122.2256	3972.9873	8.69338E-05
410	4.2127	10758.002	11387.2247	5.22766E-05
411	4.2211	31761.8965	28455.5215	2.49234E-05
412	4.2294	51867.6729	47441.8995	1.66061E-05
413	4.2377	47862.4492	46394.789	1.77923E-05
414	4.2461	28567.3438	26657.7735	2.7101E-05
415	4.2544	12236.1201	10660.0224	4.86429E-05
416	4.2628	4746.0156	3928.9795	7.65814E-05
417	4.2711	2447.792	2151.9492	9.30233E-05
418	4.2794	1957.5684	1760.9219	9.7561E-05
419	4.2878	1895.4619	1796.3066	9.82511E-05
420	4.2961	2283.2393	2443.4122	9.47329E-05
421	4.3045	4495.1338	5355.167	7.83822E-05
422	4.3128	13656.9102	14160.4532	4.56413E-05
423	4.3212	31282.8047	29865.7969	2.52998E-05
424	4.3295	39960.5811	40017.9131	2.07495E-05
425	4.3378	30048.3574	30834.1543	2.61288E-05
426	4.3462	15285.252	14833.9688	4.2555E-05
427	4.3545	6042.0283	5419.6513	7.01951E-05
428	4.3629	2499.9229	2116.8174	9.35104E-05
429	4.3712	1479.6992	1215.9804	0.000103477
430	4.3795	1149.4756	876.6543	0.00010725
431	4.3879	994.3701	682.7773	0.000109182
432	4.3962	893.147	558.7251	0.000110522
433	4.4046	840.0415	475.812	0.000111297
434	4.4129	767.8179	453.2808	0.000112322
435	4.4213	739.7119	364.7666	0.000112803
436	4.4296	730.4883	389.4141	0.000113045
437	4.4379	809.2651	543.8022	0.00011217
438	4.4463	1241.1597	1153.7769	0.000107101
439	4.4546	2643.936	2628.4321	9.31966E-05
440	4.463	4327.8306	4509.5943	8.06192E-05
441	4.4713	4234.6074	4699.2812	8.12942E-05
442	4.4797	2776.5015	2910.4009	9.23105E-05
443	4.488	1458.2778	1294.9028	0.000105208
444	4.4963	789.0547	566.4404	0.000113302
445	4.5047	540.9492	356.1553	0.000116713
446	4.513	471.7256	308.4522	0.0001178
447	4.5214	461.6201	251.9775	0.000118078
448	4.5297	439.3965	277.1768	0.000118526
449	4.538	425.1733	327.9096	0.000118864
450	4.5464	465.0674	417.293	0.000118441
451	4.5547	556.8438	588.0137	0.000117302
452	4.5631	897.7383	1082.2354	0.000112918
453	4.5714	2272.5151	2812.4604	9.78378E-05
454	4.5798	7859.4097	7538.6714	6.32992E-05
455	4.5881	16364.186	14724.8188	4.11641E-05
456	4.5964	18298.9624	17904.8159	3.81417E-05
457	4.6048	12648.8569	12424.8237	4.86429E-05
458	4.6131	5948.6333	5646.4712	7.22126E-05
459	4.6215	2136.5278	2013.06	9.97407E-05
460	4.6298	712.3042	837.5952	0.000116387
461	4.6382	294.1982	492.7334	0.000122489
462	4.6465	161.9756	350.0215	0.000124657
463	4.6548	117.752	264.6529	0.000125502
464	4.6632	47.646	200.2524	0.000126775
465	4.6715	-14.5771	160.3375	0.000127943
466	4.6799	-37.6826	130.8833	0.000128485
467	4.6882	-62.9062	109.0406	0.000129066
468	4.6965	-70.1299	92.2143	0.000129349
469	4.7049	-95.0166	85.6558	0.000130174
470	4.7132	-115.1538	75.7549	0.000131096
471	4.7216	-103.8838	67.8501	0.000131492
472	4.7299	-111.0229	61.6827	0.000132205
473	4.7383	-90.7529	56.7876	0.00013245
474	4.7466	-57.8901	53.0679	0.000132468
475	4.7549	-61.0288	50.3193	0.00013312
476	4.7633	-36.7593	48.4453	0.000133298
477	4.7716	3.1021	47.4659	0.000133191
478	4.78	37.3735	62.6513	0.000133191
479	4.7883	84.2349	39.2813	0.000132961
480	4.7966	91.0957	45.0898	0.00013344
481	4.805	86.9761	52.5127	0.000134084
482	4.8133	84.0059	61.9942	0.000134391
483	4.8217	62.2036	77.812	0.000135044
484	4.83	61.2319	95.5044	0.000135318
485	4.8384	70.4297	121.4619	0.00013541
486	4.8467	108.4595	163.8643	0.000134971
487	4.855	190.4878	263.644	0.000133743
488	4.8634	436.6855	592.5146	0.000129719
489	4.8717	1572.7144	1492.0435	0.000113237
490	4.8801	3550.9121	3033.417	9.26355E-05
491	4.8884	4422.9414	3994.7949	8.58148E-05
492	4.8968	3287.1392	3055.9546	9.52109E-05
493	4.9051	1721.168	1574.8457	0.00011207
494	4.9134	765.1973	721.691	0.000125739
495	4.9218	417.395	461.0049	0.000131735
496	4.9301	393.4238	480.707	0.000132398
497	4.9385	569.6216	762.9219	0.000129618
498	4.9468	1503.6509	1782.4321	0.000115808
499	4.9551	4657.6792	4326.4507	8.49257E-05
500	4.9635	8964.8774	7936.4712	6.22355E-05
501	4.9718	9456.9058	8980.9488	6.04376E-05
502	4.9802	6207.1035	5975.7734	7.52899E-05
503	4.9885	3135.1328	2961.3144	9.80777E-05
504	4.9969	2009.3311	1845.0694	0.000110424
505	5.0052	2211.3594	2016.0938	0.000108178
506	5.0135	2110.3887	2054.4453	0.000109541
507	5.0219	1414.5864	1371.1538	0.000118779
508	5.0302	753.6152	706.1338	0.000129132
509	5.0386	387.813	371.2603	0.000135796
510	5.0469	266.8418	263.8081	0.000138332
511	5.0553	219.04	245.3637	0.000139528
512	5.0636	259.0688	302.0297	0.000139024
513	5.0719	339.0977	540.3838	0.00013776
514	5.0803	661.2954	1097.9946	0.000132153
515	5.0886	1012.3247	1768.4946	0.000126518
516	5.097	974.5225	1787.5811	0.000127356
517	5.1053	677.5508	1128.5435	0.000132608
518	5.1136	410.5796	559.979	0.000137741
519	5.122	292.7783	308.374	0.000140292
520	5.1303	256.8066	247.3496	0.000141283
521	5.1387	282.0049	252.5029	0.000141064
522	5.147	316.0332	287.5972	0.000140667
523	5.1554	376.231	355.2867	0.000139762
524	5.1637	461.2603	468.6016	0.000138389
525	5.172	661.2891	805.167	0.000134916
526	5.1804	1509.4868	1905.5923	0.000121271
527	5.1887	4863.5161	4822.7436	8.63111E-05
528	5.1971	10983.7139	9653.0176	5.65227E-05
529	5.2054	13171.7427	12410.6294	5.03373E-05
530	5.2137	9619.7715	9248.6289	6.13497E-05
531	5.2221	4919.9692	4489.6909	8.63111E-05
532	5.2304	2009.9985	1754.9575	0.000115447
533	5.2388	864.1963	751.8814	0.000133298
534	5.2471	523.2246	446.1767	0.000139919
535	5.2555	420.4229	318.7154	0.000142248
536	5.2638	402.4521	246.6191	0.000142898
537	5.2721	349.4805	200.2798	0.000144279
538	5.2805	302.9067	169.6704	0.000145497
539	5.2888	289.3623	147.7612	0.000145943
540	5.2972	278.9082	137.8643	0.000146327
541	5.3055	278.3638	136.5762	0.000146499
542	5.3139	287.9092	145.7031	0.000146456
543	5.3222	272.3647	174.1167	0.000146951
544	5.3305	304.8208	265.9551	0.000146413
545	5.3389	438.3662	578.0732	0.000143761
546	5.3472	853.8218	1340.1177	0.000135796
547	5.3556	1481.3672	2441.6397	0.000125251
548	5.3639	1588.8232	2805.3232	0.000123701
549	5.3722	1155.2788	1903.5747	0.000130839
550	5.3806	685.8242	886.5146	0.000139548
551	5.3889	369.2798	365.7632	0.000146156
552	5.3973	259.8257	158.9204	0.000148699
553	5.4056	237.2812	100.7294	0.000149365
554	5.414	229.8271	74.2929	0.000149701
555	5.4223	225.2827	58.8139	0.00014997
556	5.4306	226.7383	48.7764	0.000150105
557	5.439	179.3027	42.0825	0.000151126
558	5.4473	164.9233	37.7988	0.000151355
559	5.4557	156.4912	35.2016	0.000151446
560	5.464	125.1113	34.0244	0.000152068
561	5.4724	137.6792	34.1001	0.000151676
562	5.4807	125.2998	35.4468	0.00015186
563	5.489	111.9204	38.248	0.000152068
564	5.4974	131.4883	43.0327	0.000151515
565	5.5057	125.1089	50.9234	0.000151561
566	5.5141	107.6768	65.9668	0.00015186
567	5.5224	108.2974	96.3164	0.000151745
568	5.5307	121.9175	150.2251	0.000151332
569	5.5391	137.4854	226.8716	0.000150875
570	5.5474	202.106	356.1036	0.000149321
571	5.5558	599.6738	735.1391	0.000140865
572	5.5641	1648.2944	1553.8017	0.000122669
573	5.5725	2535.8623	2437.4492	0.000110571
574	5.5808	2288.4829	2284.0093	0.000113623
575	5.5891	1375.1035	1325.1514	0.000126711
576	5.5975	607.6714	564.6763	0.000140272
577	5.6058	250.2915	231.3413	0.00014758
578	5.6142	121.8594	120.0044	0.000150331
579	5.6225	62.48	79.7412	0.000151584
580	5.6308	37.1006	58.5283	0.000152068
581	5.6392	14.6685	44.7647	0.000152486
582	5.6475	24.2891	35.4058	0.000152161
583	5.6559	33.8569	28.6123	0.000151837
584	5.6642	23.4775	23.6421	0.000151976
585	5.6726	20.0454	19.8164	0.000151953
586	5.6809	22.917	16.877	0.000151745
587	5.6892	0.415	14.5439	0.000151791
588	5.6976	-35.3335	24.8477	0.000152138
589	5.7059	-58.8364	24.4112	0.000152207
590	5.7143	-61.5854	24.3951	0.000151791
591	5.7226	-49.7544	24.7744	0.000151584
592	5.731	-25.0615	25.5537	0.000151791
593	5.7393	23.229	26.5708	0.000151446
594	5.7476	70.5215	28.208	0.000151126
595	5.756	125.2144	30.3819	0.000150648
596	5.7643	190.5049	33.1372	0.000149925
597	5.7727	247.1973	31.9014	0.00014941
598	5.781	270.4902	36.7216	0.000149633
599	5.7893	314.7808	42.7159	0.000149388
600	5.7977	350.1479	50.3974	0.000149276
601	5.806	342.0122	60.1987	0.000149321
602	5.8144	359.8032	73.3071	0.000148787
603	5.8227	371.668	90.8955	0.00014839
604	5.8311	346.4585	115.8906	0.00014881
605	5.8394	370.3232	152.0986	0.000148148
606	5.8477	370.1875	209.624	0.000148017
607	5.8561	393.978	325.8955	0.000147362
608	5.8644	516.8428	660.2241	0.000144613
609	5.8728	1027.6333	1577.9404	0.000134553
610	5.8811	2437.498	3432.9355	0.00011302
611	5.8895	3763.2886	5503.4019	9.82318E-05
612	5.8978	3445.1533	5332.4756	0.000101338
613	5.9061	2250.0181	3207.2867	0.000115221
614	5.9145	1178.8081	1436.9468	0.000131337
615	5.9228	671.6729	625.4122	0.000140588
616	5.9312	488.4639	344.8916	0.000144175
617	5.9395	421.3281	245.9311	0.000145455
618	5.9478	394.1929	198.3545	0.0001459
619	5.9562	380.9834	171.9917	0.000146049
620	5.9645	390.8481	172.1162	0.000145709
621	5.9729	401.6387	170.5489	0.000145349
622	5.9812	410.8022	178.3779	0.000145012
623	5.9896	395.918	196.7847	0.000145138
624	5.9979	430.1392	228.4663	0.000144238
625	6.0062	466.3608	280.5503	0.000143308
626	6.0146	503.4761	374.2798	0.000142369
627	6.0229	625.6973	588.1455	0.000139762
628	6.0313	1093.813	1216.9082	0.000131027
629	6.0396	2899.0342	2792.1797	0.000105865
630	6.0479	6307.2554	5420.564	7.77424E-05
631	6.0563	7807.3706	7257.3452	6.95797E-05
632	6.0646	6081.5923	5738.5025	7.90202E-05
633	6.073	3446.7075	3042.9233	9.97108E-05
634	6.0813	1573.9292	1364.2432	0.000122474
635	6.0897	775.0439	675.2592	0.000135593
636	6.098	525.2656	468.3056	0.000140174
637	6.1063	476.4868	412.1055	0.000140964
638	6.1147	472.6025	432.0097	0.000140865
639	6.123	540.8237	574.1201	0.000139353
640	6.1314	820.939	1070.8638	0.000133958
641	6.1397	2010.1606	2316.9516	0.000115433
642	6.1481	4162.2759	4334.9771	9.23873E-05
643	6.1564	4992.4971	5506.876	8.57412E-05
644	6.1647	3740.7183	4174.0572	9.59693E-05
645	6.1731	2028.834	2160.6611	0.000114718
646	6.1814	953.0552	953.626	0.000130719
647	6.1898	483.1709	463.6191	0.000139101
648	6.1981	359.3916	294.3428	0.000141363
649	6.2064	304.6133	221.064	0.000142288
650	6.2148	271.729	182.0498	0.000142776
651	6.2231	254.9497	169.0395	0.000142939
652	6.2315	235.0654	199.291	0.000143164
653	6.2398	258.2866	309.7856	0.000142511
654	6.2482	312.4023	501.4257	0.000141243
655	6.2565	320.6235	597.3833	0.000140905
656	6.2648	289.8447	458.9873	0.000141343
657	6.2732	240.96	255.4991	0.000142146
658	6.2815	209.1816	129.0415	0.000142613
659	6.2899	173.2974	75.6026	0.000143164
660	6.2982	159.5181	55.5801	0.000143266
661	6.3066	153.6338	45.7993	0.000143205
662	6.3149	123.9268	39.8433	0.000143287
663	6.3232	100.3608	35.8462	0.000143225
664	6.3316	99.4756	43.0005	0.000142694
665	6.3399	62.9116	42.1928	0.000142898
666	6.3483	-8.9082	42.3306	0.000143102
667	6.3566	-56.1924	31.5469	0.000142714
668	6.3649	-107.4805	34.4321	0.00014241
669	6.3733	-176.665	38.3267	0.000142898
670	6.3816	-150.9297	43.3857	0.000142633
671	6.39	-135.041	50.1353	0.000142572
672	6.3983	-107.3057	59.0488	0.000142268
673	6.4067	-92.417	71.4048	0.000142227
674	6.415	-60.6816	88.7647	0.000141844
675	6.4233	-7.9468	116.5224	0.000141044
676	6.4317	33.9424	167.4258	0.000140469
677	6.44	133.6777	292.3549	0.000138773
678	6.4484	527.5659	613.8354	0.000131804
679	6.4567	1492.3013	1212.8618	0.00011711
680	6.465	2245.0371	1834.0703	0.00010777
681	6.4734	1993.9253	1744.187	0.000110926
682	6.4817	1234.6606	1125.9169	0.000121315
683	6.4901	673.5493	677.1323	0.000130395
684	6.4984	503.2847	610.6197	0.000133583
685	6.5068	878.1733	1009.2397	0.000127421
686	6.5151	2403.9087	2054.6646	0.000106826
687	6.5234	4393.6436	3494.6065	8.8199E-05
688	6.5318	4676.5322	3967.7099	8.61475E-05
689	6.5401	3155.2681	2747.648	9.92654E-05
690	6.5485	1589.1567	1392.7387	0.000117716
691	6.5568	760.8916	653.9663	0.000130651
692	6.5652	451.7803	362.3926	0.000136388
693	6.5735	357.5161	259.3232	0.000138408
694	6.5818	333.251	216.5733	0.000139121
695	6.5902	297.1396	203.8149	0.000140076
696	6.5985	325.8745	228.6728	0.000139762
697	6.6069	422.7637	319.7681	0.000138141
698	6.6152	534.499	480.0088	0.000136277
699	6.6235	603.2339	602.3364	0.000135245
700	6.6319	550.1226	537.2769	0.000136463
701	6.6402	470.8584	396.106	0.000138198
702	6.6486	436.7471	322.959	0.000139101
703	6.6569	425.4819	330.6352	0.000139567
704	6.6653	458.3706	401.873	0.000139179
705	6.6736	554.1064	557.1601	0.000137589
706	6.6819	773.8413	961.8794	0.000133779
707	6.6903	1800.73	2033.107	0.0001178
708	6.6986	4465.4648	4187.6845	8.97585E-05
709	6.707	7082.3535	6883.5351	7.27537E-05
710	6.7153	6755.0894	7408.1988	7.4599E-05
711	6.7237	4250.978	5113.2973	9.18442E-05
712	6.732	2126.7129	2646.9678	0.000114273
713	6.7403	1078.4487	1249.8833	0.000130039
714	6.7487	676.3374	670.208	0.000137457
715	6.757	532.0723	455.8042	0.000140489
716	6.7654	501.9609	362.3525	0.000141343
717	6.7737	487.6968	320.4849	0.000141884
718	6.782	478.4316	312.166	0.000142328
719	6.7904	467.3203	341.5371	0.000142816
720	6.7987	490.0552	449.7061	0.000142613
721	6.8071	606.9438	770.7426	0.000140528
722	6.8154	1103.6797	1558.375	0.000131579
723	6.8238	2052.5684	2918.6182	0.000117151
724	6.8321	2593.3032	3979.2641	0.000110327
725	6.8404	2088.0391	3320.5528	0.000117014
726	6.8488	1240.9277	1876.2627	0.000130107
727	6.8571	701.6626	895.9341	0.000140174
728	6.8655	479.5513	446.2827	0.000144949
729	6.8738	411.2861	276.4209	0.000146671
730	6.8821	376.022	201.0469	0.00014771
731	6.8905	345.9106	157.5566	0.000148655
732	6.8988	324.6455	129.6929	0.00014941
733	6.9072	322.5342	110.6821	0.000149745
734	6.9155	317.8472	83.9107	0.00014997
735	6.9239	297.3994	71.9814	0.000150466
736	6.9322	279.9336	69.3311	0.000150898
737	6.9405	252.4673	70.4907	0.000151561
738	6.9489	222.02	77.4179	0.0001523
739	6.9572	201.5537	90.6738	0.000152812
740	6.9656	224.1064	121.146	0.000152323
741	6.9739	259.6401	200.6757	0.000151538
742	6.9823	431.1929	404.8955	0.000147732
743	6.9906	911.7266	787.5298	0.000137969
744	6.9989	1301.2607	1199.4248	0.000130959
745	7.0073	1112.813	1154.0034	0.0001343
746	7.0156	626.3472	718.5503	0.000143719
747	7.024	292.8994	354.9477	0.000150989
748	7.0323	117.4336	174.4199	0.000155135
749	7.0406	50.9673	92.7866	0.000156789
750	7.049	23.52	63.27	0.000157505
751	7.0573	22.0542	52.7554	0.00015758
752	7.0657	9.6064	43.8398	0.000157928
753	7.074	13.2871	38.5571	0.000158003
754	7.0824	21.0752	35.7251	0.000158932
755	7.0907	21.332	34.9922	0.000160051
756	7.099	57.5864	36.3642	0.000160256
757	7.1074	86.3745	40.7471	0.000160668
758	7.1157	93.6284	51.4971	0.000161629
759	7.1241	134.4194	80.2993	0.000161734
760	7.1324	176.6733	155.2348	0.000161786
761	7.1408	254.4619	275.3799	0.000160927
762	7.1491	317.7158	381.3779	0.000160436
763	7.1574	305.8652	340.4331	0.000161577
764	7.1658	252.7437	216.0718	0.000163372
765	7.1741	247.4443	128.4375	0.000163908
766	7.1825	243.3228	101.9649	0.00016442
767	7.1908	233.0249	94.4517	0.000165098
768	7.1991	226.7261	100.5161	0.000165673
769	7.2075	217.6045	116.3433	0.000166334
770	7.2158	241.3052	142.6358	0.000166085
771	7.2242	265.1836	206.2241	0.000165837
772	7.2325	319.8857	360.1816	0.000164745
773	7.2409	575.7642	706.4146	0.000158453
774	7.2492	1030.4648	1250.8012	0.000148126
775	7.2575	1195.167	1637.3096	0.000144907
776	7.2659	944.0454	1342.6885	0.000150716
777	7.2742	622.7466	815.647	0.000158755
778	7.2826	415.625	477.0811	0.000164555
779	7.2909	353.3267	355.0025	0.000166667
780	7.2992	359.0278	370.6977	0.000166917
781	7.3076	488.9062	532.2524	0.000163773
782	7.3159	1036.6074	949.4614	0.000150625
783	7.3243	2193.4854	1711.7271	0.000128518
784	7.3326	2954.1875	2451.1934	0.000117275
785	7.341	2436.0659	2285.7514	0.000125094
786	7.3493	1494.7671	1543.4024	0.000142086
787	7.3576	913.4688	1069.379	0.000155231
788	7.366	901.3472	1146.1089	0.000155885
789	7.3743	1864.0483	1886.603	0.000135814
790	7.3827	3686.9268	3227.9248	0.000109039
791	7.391	4352.6279	4164.7177	0.000101812
792	7.3994	3261.5068	3346.0918	0.000114732
793	7.4077	1797.208	1921.3511	0.000138179
794	7.416	869.9092	967.8228	0.000158856
795	7.4244	482.7876	516.9683	0.000169693
796	7.4327	337.4893	334.9424	0.000174429
797	7.4411	265.3677	249.4575	0.000177117
798	7.4494	248.0688	201.5717	0.000178126
799	7.4577	201.7695	171.9091	0.000180083
800	7.4661	177.6152	149.477	0.000181061
801	7.4744	175.6152	140.79	0.000181127
802	7.4828	173.6152	139.8574	0.000181192
803	7.4911	133.6152	147.1435	0.000182515
804	7.4995	109.6152	0	0.000183318


# The following lines are used to test the character set of files sent by
# network email or other means. They are not part of the CIF data set.
# abcdefghijklmnopqrstuvwxyzABCDEFGHIJKLMNOPQRSTUVWXYZ0123456789
# !@#$%^&*()_+{}:"~<>?|\-=[];'`,./                 
